# Supplementary material for: Viral Metagenomics Revealed Sendai Virus and Coronavirus Infection of Malayan Pangolins (Manis javanica)
Source: Viruses. 2019 Oct 24;11(11):979. doi: 10.3390/v11110979 (PMC6893680; doi:10.3390/v11110979)
Supplement: Supplementary file 1 [file viruses-11-00979-s001.zip › Table S1.xlsx]

## Sheet: Sheet1
	lung01	lung02	lung03	lung04	lung07	lung08	lung09	lung11	lung12	lung13	lung19	lymph01	lymphA01	spleen01	spleen02	spleen03	spleen04	spleen08	spleen11	spleen12	spleen19
Viruses;Bunyavirales;Nairoviridae	875	483	1888	1918	68	123	64	30	261	30	2185	1541	220	31	92	37	29	134	188	134	203
Viruses;Bunyavirales;Peribunyaviridae	10	0	5	5	0	8	5	10	0	6	8	0	0	0	9	5	15	13	11	0	8
Viruses;Caudovirales;Ackermannviridae	0	0	40	0	0	0	5	0	0	0	2784	0	0	0	0	0	0	0	0	0	0
Viruses;Caudovirales;Myoviridae	0	0	0	0	0	0	0	5	0	0	0	0	0	33	0	0	0	0	0	0	11
Viruses;Caudovirales;Podoviridae	158	135	106	114	42	74	78	496	131	405	85	83	56	67	170	93	176	212	126	96	324
Viruses;Caudovirales;Siphoviridae	0	0	16	0	139	0	23	101	0	329	0	0	50	0	9	81	33	21	8	20	536
Viruses;Herpesvirales;Herpesviridae	6342	5824	4462	5519	4296	6342	4849	8303	1991	6256	5627	3445	4590	2666	7033	4496	6708	6063	5236	4515	4050
Viruses;Mononegavirales;Paramyxoviridae	405	3840	46	8918	760	2470	8850	63	0	0	81758	0	0	0	25	0	27	12	35	0	0
Viruses;Nidovirales;Coronaviridae	0	0	0	0	79	303	0	0	0	0	0	0	0	0	0	0	0	0	0	0	0
Viruses;Ortervirales;Retroviridae	203	59	37	73	95	58	577	185	102	61	91	64	47	46	62	200	118	78	104	67	106
Viruses;Picornavirales;Iflaviridae	0	0	0	0	0	0	0	0	0	0	0	6	0	0	0	0	0	0	0	0	0
Viruses;Picornavirales;Picornaviridae	269	186	264	181	279	231	212	339	109	304	284	276	290	166	309	219	282	293	234	230	213
Viruses;unclassified;Arenaviridae	664	382	496	433	166	35	45	62	129	33	608	657	686	89	152	121	131	243	587	229	437
Viruses;unclassified;Baculoviridae	0	0	0	0	0	0	0	0	0	46	0	0	0	0	0	0	0	0	0	0	0
Viruses;unclassified;Flaviviridae	26	39	20	153	71	22	19	2579	35	5	23	0	0	5	45	12	11	61	0	0	221
Viruses;unclassified;Genomoviridae	0	0	0	0	0	0	0	0	0	0	0	187	0	0	0	0	0	0	0	0	0
Viruses;unclassified;Hepadnaviridae	0	6	0	0	0	7	0	0	0	0	5	0	0	0	0	0	0	0	5	0	0
Viruses;unclassified;Hepeviridae	0	5	0	5	5	0	0	0	0	0	0	0	0	0	0	0	0	0	0	0	0
Viruses;unclassified;Lavidaviridae	0	0	0	0	0	0	0	0	0	0	0	0	0	0	0	0	6	0	0	0	0
Viruses;unclassified;Leviviridae	0	0	0	0	0	6	0	0	0	0	112	0	0	0	0	0	0	0	0	0	0
Viruses;unclassified;Microviridae	0	0	0	0	0	0	0	0	0	12	0	0	0	0	0	0	0	0	9	0	0
Viruses;unclassified;Papillomaviridae	7	0	0	0	6	0	43	8	6	0	0	0	0	0	0	17	0	0	0	5	6
Viruses;unclassified;Parvoviridae	0	0	0	0	56	16	0	19	0	17	990	777	0	0	0	32	11	0	0	0	86
Viruses;unclassified;Poxviridae	38	11	14	10	16	9	67	56	19	9	22	16	11	10	6	33	21	7	18	12	23
Viruses;unclassified;Reoviridae	0	25	5	18	0	14	0	0	0	0	6	0	23	0	6	0	10	5	12	0	0
Viruses;unclassified;Togaviridae	0	5	0	6	0	0	0	7	0	5	11	0	0	0	5	7	7	7	15	0	0
Viruses;unclassified;unclassified	0	0	0	0	0	0	0	9	0	0	38	0	0	0	0	0	0	0	0	0	5
