# Supplementary material for: Viral Metagenomics Revealed Sendai Virus and Coronavirus Infection of Malayan Pangolins (Manis javanica)
Source: Viruses. 2019 Oct 24;11(11):979. doi: 10.3390/v11110979 (PMC6893680; doi:10.3390/v11110979)
Supplement: Supplementary file 1 [file viruses-11-00979-s001.zip › Table S2.xlsx]

## Sheet: Sheet1
Query ID	Subject ID	Identity (%)	Alignment Length	Mismatches	Gap Openings	q Start	q End	s Start	s End	e-Value	Bit Score	Taxonomy
lung01|contig_39	AB047240.1	76.923	117	27	0	3	119	10140	10256	4.71e-16	89.7	Viruses|Ortervirales|Retroviridae|unclassified Retroviridae|Human endogenous retroviruses|Human endogenous retrovirus K|Human endogenous retrovirus HERV-K(II)
lung01|contig_51	L13783.1	92.683	246	17	1	169	414	1249	1493	2.25e-97	360	Viruses|ssRNA viruses|ssRNA positive-strand viruses, no DNA stage|Flaviviridae|Pestivirus|Pestivirus A|Bovine viral diarrhea virus 1
lung01|contig_54	KP317931.1	74.619	197	45	3	204	396	5312	5117	7.02e-26	122	Viruses|ssRNA viruses|ssRNA negative-strand viruses|Mononegavirales|Pneumoviridae|Orthopneumovirus|Human orthopneumovirus
lung01|contig_56	KY094066.1	84.615	156	23	1	101	256	8319	8473	1.5e-40	170	Viruses|dsDNA viruses, no RNA stage|Poxviridae|Chordopoxvirinae|unclassified Chordopoxvirinae|BeAn 58058 virus
lung01|contig_59	KM209277.1	84.071	113	18	0	287	399	1209	1321	2.03e-26	123	Viruses|dsDNA viruses, no RNA stage|Caudovirales|Ackermannviridae|Aglimvirinae|Limestonevirus|unclassified Limestonevirus|Dickeya phage phiDP23.1
lung01|contig_62	AF191073.1	76.667	120	27	1	135	253	1137	1018	1.61e-15	87.8	Viruses|dsDNA viruses, no RNA stage|Herpesvirales|Herpesviridae|Betaherpesvirinae|Cytomegalovirus|Cercopithecine betaherpesvirus 5|Stealth virus 1
lung01|contig_65	KP317931.1	78.261	230	45	2	15	243	5388	5163	6.76e-45	185	Viruses|ssRNA viruses|ssRNA negative-strand viruses|Mononegavirales|Pneumoviridae|Orthopneumovirus|Human orthopneumovirus
lung01|contig_80	KM209255.1	83.607	122	20	0	174	295	3412	3291	9.97e-29	131	Viruses|dsDNA viruses, no RNA stage|Caudovirales|Ackermannviridae|Aglimvirinae|Limestonevirus|unclassified Limestonevirus|Dickeya phage phiDP10.3
lung01|contig_82	MG198570.1	68.914	267	75	3	121	383	66355	66093	8.06e-20	102	Viruses|dsDNA viruses, no RNA stage|Caudovirales|Myoviridae|unclassified Myoviridae|Lake Baikal phage Baikal-20-5m-C28
lung01|contig_92	AF191073.1	78.771	179	37	1	215	393	3067	2890	6.93e-34	149	Viruses|dsDNA viruses, no RNA stage|Herpesvirales|Herpesviridae|Betaherpesvirinae|Cytomegalovirus|Cercopithecine betaherpesvirus 5|Stealth virus 1
lung01|contig_102	S52495.1	76.056	355	78	4	1	351	47	398	2.55e-63	246	Viruses|unclassified bacterial viruses|Phage 16
lung01|contig_105	S52495.1	79.825	342	61	6	53	390	406	69	2.75e-75	286	Viruses|unclassified bacterial viruses|Phage 16
lung01|contig_113	KY094066.1	82.609	230	39	1	327	555	8316	8545	7.72e-59	232	Viruses|dsDNA viruses, no RNA stage|Poxviridae|Chordopoxvirinae|unclassified Chordopoxvirinae|BeAn 58058 virus
lung01|contig_120	KY094066.1	85.953	299	41	1	46	344	8619	8322	9.83e-94	347	Viruses|dsDNA viruses, no RNA stage|Poxviridae|Chordopoxvirinae|unclassified Chordopoxvirinae|BeAn 58058 virus
lung01|contig_121	AF065755.1	87.421	159	20	0	174	332	254	96	1.09e-48	197	Viruses|dsDNA viruses, no RNA stage|Herpesvirales|Herpesviridae|Betaherpesvirinae|Cytomegalovirus|Cercopithecine betaherpesvirus 5|Stealth virus 1
lung01|contig_126	KM209255.1	76.506	166	34	3	145	309	2385	2546	1.41e-23	114	Viruses|dsDNA viruses, no RNA stage|Caudovirales|Ackermannviridae|Aglimvirinae|Limestonevirus|unclassified Limestonevirus|Dickeya phage phiDP10.3
lung01|contig_127	KM209277.1	80.87	115	18	2	285	397	347	459	2.33e-20	104	Viruses|dsDNA viruses, no RNA stage|Caudovirales|Ackermannviridae|Aglimvirinae|Limestonevirus|unclassified Limestonevirus|Dickeya phage phiDP23.1
lung01|contig_140	AJ289710.2	86.23	305	33	2	34	329	3510	3206	1.5e-97	360	Viruses|Ortervirales|Retroviridae|unclassified Retroviridae|Human endogenous retroviruses|Human endogenous retrovirus H|HERV-H/env60
lung01|contig_141	KM209255.1	69.697	363	104	5	234	593	4333	4692	1.43e-31	141	Viruses|dsDNA viruses, no RNA stage|Caudovirales|Ackermannviridae|Aglimvirinae|Limestonevirus|unclassified Limestonevirus|Dickeya phage phiDP10.3
lung01|contig_148	KM209277.1	79.828	233	47	0	44	276	1018	786	8.41e-52	208	Viruses|dsDNA viruses, no RNA stage|Caudovirales|Ackermannviridae|Aglimvirinae|Limestonevirus|unclassified Limestonevirus|Dickeya phage phiDP23.1
lung01|contig_177	KY094066.1	87.681	138	16	1	131	268	8461	8325	5.45e-40	168	Viruses|dsDNA viruses, no RNA stage|Poxviridae|Chordopoxvirinae|unclassified Chordopoxvirinae|BeAn 58058 virus
lung01|contig_194	AJ289710.2	90.698	301	19	1	42	333	3210	3510	8.53e-116	421	Viruses|Ortervirales|Retroviridae|unclassified Retroviridae|Human endogenous retroviruses|Human endogenous retrovirus H|HERV-H/env60
lung01|contig_207	S52495.1	78.83	359	72	4	255	612	401	46	1.12e-76	291	Viruses|unclassified bacterial viruses|Phage 16
lung01|contig_208	S52495.1	77.493	351	76	3	20	369	47	395	2.71e-69	266	Viruses|unclassified bacterial viruses|Phage 16
lung01|contig_223	KY094066.1	69.048	252	45	3	10	230	8606	8357	4.71e-25	120	Viruses|dsDNA viruses, no RNA stage|Poxviridae|Chordopoxvirinae|unclassified Chordopoxvirinae|BeAn 58058 virus
lung01|contig_225	KY094066.1	88.852	305	34	0	33	337	8316	8620	7.53e-109	398	Viruses|dsDNA viruses, no RNA stage|Poxviridae|Chordopoxvirinae|unclassified Chordopoxvirinae|BeAn 58058 virus
lung01|contig_226	KY094066.1	93.182	132	7	1	357	486	8616	8485	5.23e-48	196	Viruses|dsDNA viruses, no RNA stage|Poxviridae|Chordopoxvirinae|unclassified Chordopoxvirinae|BeAn 58058 virus
lung01|contig_250	U27241.1	89.098	266	26	3	33	297	1061	1324	5.96e-91	338	Viruses|Ortervirales|Retroviridae|unclassified Retroviridae|Human endogenous retroviruses|Human endogenous retrovirus
lung01|contig_259	KU746283.1	99.324	148	1	0	288	435	1	148	3.5e-68	262	Viruses|ssRNA viruses|ssRNA negative-strand viruses|Arenaviridae|Mammarenavirus|Guanarito mammarenavirus
lung01|contig_293	KM209277.1	79.13	115	19	3	260	372	356	467	1.34e-16	91.5	Viruses|dsDNA viruses, no RNA stage|Caudovirales|Ackermannviridae|Aglimvirinae|Limestonevirus|unclassified Limestonevirus|Dickeya phage phiDP23.1
lung01|contig_311	KM209255.1	81.773	203	37	0	214	416	3412	3210	5.16e-49	199	Viruses|dsDNA viruses, no RNA stage|Caudovirales|Ackermannviridae|Aglimvirinae|Limestonevirus|unclassified Limestonevirus|Dickeya phage phiDP10.3
lung01|contig_334	KR093640.1	89.216	102	11	0	247	348	4389	4288	1.67e-29	134	Viruses|dsDNA viruses, no RNA stage|Caudovirales|Siphoviridae|unclassified Siphoviridae|Moraxella phage Mcat16
lung01|contig_343	U86698.1	84.018	219	17	3	169	370	442	225	1.05e-61	241	Viruses|Ortervirales|Retroviridae|unclassified Retroviridae|Human endogenous retroviruses|Human endogenous retrovirus K|Human endogenous retrovirus HML6
lung01|contig_345	U27241.1	87.708	301	32	5	122	420	1059	1356	6.62e-97	358	Viruses|Ortervirales|Retroviridae|unclassified Retroviridae|Human endogenous retroviruses|Human endogenous retrovirus
lung01|contig_370	AF065698.1	86.038	265	34	1	16	280	105	366	3.57e-82	309	Viruses|dsDNA viruses, no RNA stage|Herpesvirales|Herpesviridae|Betaherpesvirinae|Cytomegalovirus|Cercopithecine betaherpesvirus 5|Stealth virus 1
lung01|contig_385	KY094066.1	87.324	213	25	1	1	213	8527	8317	1.82e-67	260	Viruses|dsDNA viruses, no RNA stage|Poxviridae|Chordopoxvirinae|unclassified Chordopoxvirinae|BeAn 58058 virus
lung01|contig_397	AB005795.1	91.64	311	25	1	93	402	4045	4355	5.8e-122	441	Viruses|ssRNA viruses|ssRNA negative-strand viruses|Mononegavirales|Paramyxoviridae|Respirovirus|Murine respirovirus
lung01|contig_421	KP317931.1	73.977	342	87	1	121	460	4938	5279	1.69e-53	214	Viruses|ssRNA viruses|ssRNA negative-strand viruses|Mononegavirales|Pneumoviridae|Orthopneumovirus|Human orthopneumovirus
lung01|contig_428	KM209255.1	82.353	119	21	0	1	119	2640	2758	1.9e-25	120	Viruses|dsDNA viruses, no RNA stage|Caudovirales|Ackermannviridae|Aglimvirinae|Limestonevirus|unclassified Limestonevirus|Dickeya phage phiDP10.3
lung01|contig_437	KY094066.1	71.228	285	65	3	451	721	8602	8321	3.55e-33	147	Viruses|dsDNA viruses, no RNA stage|Poxviridae|Chordopoxvirinae|unclassified Chordopoxvirinae|BeAn 58058 virus
lung01|contig_440	KM972720.1	99.01	101	0	1	191	291	17	116	1.26e-41	174	Viruses|ssRNA viruses|ssRNA negative-strand viruses|Bunyavirales|Peribunyaviridae|Orthobunyavirus|Tete orthobunyavirus
lung01|contig_447	KM209255.1	78.676	136	25	4	246	378	2774	2640	2.91e-19	100	Viruses|dsDNA viruses, no RNA stage|Caudovirales|Ackermannviridae|Aglimvirinae|Limestonevirus|unclassified Limestonevirus|Dickeya phage phiDP10.3
lung01|contig_475	AF065698.1	91.27	126	9	1	315	440	366	243	4.06e-42	176	Viruses|dsDNA viruses, no RNA stage|Herpesvirales|Herpesviridae|Betaherpesvirinae|Cytomegalovirus|Cercopithecine betaherpesvirus 5|Stealth virus 1
lung01|contig_477	KM209277.1	79.817	109	22	0	118	226	1327	1219	8.16e-19	98.7	Viruses|dsDNA viruses, no RNA stage|Caudovirales|Ackermannviridae|Aglimvirinae|Limestonevirus|unclassified Limestonevirus|Dickeya phage phiDP23.1
lung01|contig_482	KU746283.1	95.61	205	9	0	269	473	338	134	3.37e-88	329	Viruses|ssRNA viruses|ssRNA negative-strand viruses|Arenaviridae|Mammarenavirus|Guanarito mammarenavirus
lung01|contig_503	HE984563.1	92.308	117	9	0	45	161	283	167	1.54e-40	170	Viruses|dsDNA viruses, no RNA stage|Papillomaviridae|Firstpapillomavirinae|Alphapapillomavirus|Alphapapillomavirus 9|Human papillomavirus type 16
lung01|contig_513	AF191073.1	81.373	102	13	2	232	330	1549	1647	1.04e-17	95.1	Viruses|dsDNA viruses, no RNA stage|Herpesvirales|Herpesviridae|Betaherpesvirinae|Cytomegalovirus|Cercopithecine betaherpesvirus 5|Stealth virus 1
lung01|contig_528	AF191073.1	73.026	152	40	1	178	328	648	497	6.53e-15	86	Viruses|dsDNA viruses, no RNA stage|Herpesvirales|Herpesviridae|Betaherpesvirinae|Cytomegalovirus|Cercopithecine betaherpesvirus 5|Stealth virus 1
lung01|contig_553	AF065698.1	84.127	189	27	2	316	503	368	182	4.09e-49	199	Viruses|dsDNA viruses, no RNA stage|Herpesvirales|Herpesviridae|Betaherpesvirinae|Cytomegalovirus|Cercopithecine betaherpesvirus 5|Stealth virus 1
lung01|contig_573	KY742649.2	91.284	218	15	3	218	435	39274	39487	5.71e-79	298	Viruses|dsDNA viruses, no RNA stage|Caudovirales|Podoviridae|Nonanavirus|unclassified Nonanavirus|Proteus phage VB_PmiS-Isfahan
lung01|contig_600	AF191073.1	89.431	123	13	0	86	208	2876	2998	2.23e-38	163	Viruses|dsDNA viruses, no RNA stage|Herpesvirales|Herpesviridae|Betaherpesvirinae|Cytomegalovirus|Cercopithecine betaherpesvirus 5|Stealth virus 1
lung01|contig_603	HE984554.1	72.436	156	38	3	445	598	84	236	1.25e-12	78.8	Viruses|dsDNA viruses, no RNA stage|Papillomaviridae|Firstpapillomavirinae|Alphapapillomavirus|Alphapapillomavirus 9|Human papillomavirus type 16
lung01|contig_608	K02712.2	83.83	235	38	0	82	316	3072	2838	1.83e-65	253	Viruses|Ortervirales|Retroviridae|Orthoretrovirinae|Gammaretrovirus|Finkel-Biskis-Jinkins murine sarcoma virus
lung01|contig_612	KC977571.1	77.358	159	36	0	245	403	1485713	1485555	8.16e-27	125	Viruses|dsDNA viruses, no RNA stage|unclassified dsDNA viruses|Pandoravirus|Pandoravirus salinus
lung01|contig_618	KT982185.1	83.041	171	26	2	9	177	477	646	7.13e-41	172	Viruses|Ortervirales|Retroviridae|Orthoretrovirinae|Lentivirus|Human immunodeficiency virus 1
lung01|contig_624	AF065756.1	83.784	111	17	1	261	371	156	265	4.09e-24	116	Viruses|dsDNA viruses, no RNA stage|Herpesvirales|Herpesviridae|Betaherpesvirinae|Cytomegalovirus|Cercopithecine betaherpesvirus 5|Stealth virus 1
lung01|contig_627	MF289414.1	89.344	122	10	2	127	246	12280	12160	2.84e-36	156	Viruses|ssRNA viruses|ssRNA negative-strand viruses|Bunyavirales|Nairoviridae|Orthonairovirus|Crimean-Congo hemorrhagic fever orthonairovirus
lung01|contig_639	KR093640.1	72.493	349	69	3	1	348	3712	4034	6.53e-52	208	Viruses|dsDNA viruses, no RNA stage|Caudovirales|Siphoviridae|unclassified Siphoviridae|Moraxella phage Mcat16
lung01|contig_644	MF289414.1	88.785	107	10	1	108	212	12149	12255	1.58e-30	138	Viruses|ssRNA viruses|ssRNA negative-strand viruses|Bunyavirales|Nairoviridae|Orthonairovirus|Crimean-Congo hemorrhagic fever orthonairovirus
lung01|contig_652	KY094066.1	87.568	185	20	3	4	187	8504	8322	4.11e-55	219	Viruses|dsDNA viruses, no RNA stage|Poxviridae|Chordopoxvirinae|unclassified Chordopoxvirinae|BeAn 58058 virus
lung01|contig_668	KM209255.1	78.061	196	42	1	241	436	3413	3219	4.86e-36	156	Viruses|dsDNA viruses, no RNA stage|Caudovirales|Ackermannviridae|Aglimvirinae|Limestonevirus|unclassified Limestonevirus|Dickeya phage phiDP10.3
lung01|contig_674	KR093640.1	74.339	378	64	8	46	393	4256	4630	3.86e-61	239	Viruses|dsDNA viruses, no RNA stage|Caudovirales|Siphoviridae|unclassified Siphoviridae|Moraxella phage Mcat16
lung01|contig_676	MF289414.1	89.72	107	9	1	302	406	12149	12255	8.98e-32	141	Viruses|ssRNA viruses|ssRNA negative-strand viruses|Bunyavirales|Nairoviridae|Orthonairovirus|Crimean-Congo hemorrhagic fever orthonairovirus
lung01|contig_687	KY094066.1	86.486	185	22	1	306	490	8326	8507	4.25e-55	219	Viruses|dsDNA viruses, no RNA stage|Poxviridae|Chordopoxvirinae|unclassified Chordopoxvirinae|BeAn 58058 virus
lung01|contig_696	KR093640.1	81.308	107	20	0	81	187	3870	3976	2.48e-20	104	Viruses|dsDNA viruses, no RNA stage|Caudovirales|Siphoviridae|unclassified Siphoviridae|Moraxella phage Mcat16
lung01|contig_699	S52495.1	77.183	355	77	4	114	467	47	398	1.52e-67	260	Viruses|unclassified bacterial viruses|Phage 16
lung01|contig_719	AF065698.1	85	120	15	1	327	443	365	246	1.25e-29	134	Viruses|dsDNA viruses, no RNA stage|Herpesvirales|Herpesviridae|Betaherpesvirinae|Cytomegalovirus|Cercopithecine betaherpesvirus 5|Stealth virus 1
lung01|contig_728	AF191073.1	82.53	166	28	1	111	276	3067	2903	6.59e-39	165	Viruses|dsDNA viruses, no RNA stage|Herpesvirales|Herpesviridae|Betaherpesvirinae|Cytomegalovirus|Cercopithecine betaherpesvirus 5|Stealth virus 1
lung01|contig_761	AF191073.1	90.351	114	10	1	232	345	3019	2907	5.39e-35	152	Viruses|dsDNA viruses, no RNA stage|Herpesvirales|Herpesviridae|Betaherpesvirinae|Cytomegalovirus|Cercopithecine betaherpesvirus 5|Stealth virus 1
lung01|contig_763	X02759.1	72.103	233	63	2	103	334	1080	849	2.68e-25	120	Viruses|Ortervirales|Retroviridae|Orthoretrovirinae|Gammaretrovirus|Reticuloendotheliosis virus
lung01|contig_786	KY094066.1	85.235	298	39	4	320	613	8617	8321	5.07e-87	325	Viruses|dsDNA viruses, no RNA stage|Poxviridae|Chordopoxvirinae|unclassified Chordopoxvirinae|BeAn 58058 virus
lung01|contig_799	KR093640.1	90.678	118	11	0	2	119	3701	3818	2.87e-38	163	Viruses|dsDNA viruses, no RNA stage|Caudovirales|Siphoviridae|unclassified Siphoviridae|Moraxella phage Mcat16
lung01|contig_801	KM209255.1	76.768	198	42	2	328	524	2588	2782	8.26e-33	145	Viruses|dsDNA viruses, no RNA stage|Caudovirales|Ackermannviridae|Aglimvirinae|Limestonevirus|unclassified Limestonevirus|Dickeya phage phiDP10.3
lung01|contig_803	MF289414.1	93.75	160	7	2	1	158	12152	12310	3.52e-61	239	Viruses|ssRNA viruses|ssRNA negative-strand viruses|Bunyavirales|Nairoviridae|Orthonairovirus|Crimean-Congo hemorrhagic fever orthonairovirus
lung01|contig_805	MF289414.1	91.304	115	7	2	379	491	12310	12197	1.22e-36	158	Viruses|ssRNA viruses|ssRNA negative-strand viruses|Bunyavirales|Nairoviridae|Orthonairovirus|Crimean-Congo hemorrhagic fever orthonairovirus
lung01|contig_823	KM209288.1	74.688	320	76	3	91	408	320	4	2.89e-50	203	Viruses|dsDNA viruses, no RNA stage|Caudovirales|Ackermannviridae|Aglimvirinae|Limestonevirus|unclassified Limestonevirus|Dickeya phage phiDP23.1
lung01|contig_826	DQ219803.1	94.218	467	27	0	1	467	14499	14033	0	720	Viruses|ssRNA viruses|ssRNA negative-strand viruses|Mononegavirales|Paramyxoviridae|Respirovirus|Murine respirovirus
lung01|contig_836	KM209255.1	81.633	196	36	0	277	472	1762	1567	7.29e-47	192	Viruses|dsDNA viruses, no RNA stage|Caudovirales|Ackermannviridae|Aglimvirinae|Limestonevirus|unclassified Limestonevirus|Dickeya phage phiDP10.3
lung01|contig_838	KR093640.1	78.632	117	25	0	271	387	3634	3750	7.77e-19	98.7	Viruses|dsDNA viruses, no RNA stage|Caudovirales|Siphoviridae|unclassified Siphoviridae|Moraxella phage Mcat16
lung01|contig_839	KJ566591.2	73.109	119	30	1	6	122	125635	125753	1.37e-09	68	Viruses|dsDNA viruses, no RNA stage|Herpesvirales|Herpesviridae|Alphaherpesvirinae|Simplexvirus|Macacine alphaherpesvirus 1
lung01|contig_847	KU746283.1	94.776	134	7	0	75	208	162	29	2.33e-52	210	Viruses|ssRNA viruses|ssRNA negative-strand viruses|Arenaviridae|Mammarenavirus|Guanarito mammarenavirus
lung01|contig_855	AF065755.1	88.785	107	12	0	28	134	497	391	2.59e-31	140	Viruses|dsDNA viruses, no RNA stage|Herpesvirales|Herpesviridae|Betaherpesvirinae|Cytomegalovirus|Cercopithecine betaherpesvirus 5|Stealth virus 1
lung01|contig_866	KY094066.1	78.659	328	42	4	12	338	8616	8316	1.2e-74	284	Viruses|dsDNA viruses, no RNA stage|Poxviridae|Chordopoxvirinae|unclassified Chordopoxvirinae|BeAn 58058 virus
lung01|contig_883	AF065755.1	89.32	103	11	0	1	103	395	497	3.59e-30	136	Viruses|dsDNA viruses, no RNA stage|Herpesvirales|Herpesviridae|Betaherpesvirinae|Cytomegalovirus|Cercopithecine betaherpesvirus 5|Stealth virus 1
lung01|contig_903	KM209255.1	83.735	166	26	1	114	278	2646	2811	1.36e-41	174	Viruses|dsDNA viruses, no RNA stage|Caudovirales|Ackermannviridae|Aglimvirinae|Limestonevirus|unclassified Limestonevirus|Dickeya phage phiDP10.3
lung01|contig_906	KY094066.1	71.242	153	32	2	326	466	8324	8476	7.54e-13	80.6	Viruses|dsDNA viruses, no RNA stage|Poxviridae|Chordopoxvirinae|unclassified Chordopoxvirinae|BeAn 58058 virus
lung01|contig_911	KM209255.1	76.19	105	23	2	69	172	3978	3875	4.47e-10	69.8	Viruses|dsDNA viruses, no RNA stage|Caudovirales|Ackermannviridae|Aglimvirinae|Limestonevirus|unclassified Limestonevirus|Dickeya phage phiDP10.3
lung01|contig_916	KY094066.1	79.348	184	33	3	661	843	8605	8426	9.16e-35	152	Viruses|dsDNA viruses, no RNA stage|Poxviridae|Chordopoxvirinae|unclassified Chordopoxvirinae|BeAn 58058 virus
lung01|contig_918	KM209277.1	82.143	168	30	0	25	192	1181	1014	7.84e-40	168	Viruses|dsDNA viruses, no RNA stage|Caudovirales|Ackermannviridae|Aglimvirinae|Limestonevirus|unclassified Limestonevirus|Dickeya phage phiDP23.1
lung01|contig_927	KY094066.1	87.625	299	31	2	107	405	8616	8324	3.22e-100	369	Viruses|dsDNA viruses, no RNA stage|Poxviridae|Chordopoxvirinae|unclassified Chordopoxvirinae|BeAn 58058 virus
lung01|contig_933	KM209255.1	80.769	104	20	0	80	183	3875	3978	7.68e-19	98.7	Viruses|dsDNA viruses, no RNA stage|Caudovirales|Ackermannviridae|Aglimvirinae|Limestonevirus|unclassified Limestonevirus|Dickeya phage phiDP10.3
lung01|contig_938	MF289414.1	89.706	136	11	2	301	434	12310	12176	1.36e-42	178	Viruses|ssRNA viruses|ssRNA negative-strand viruses|Bunyavirales|Nairoviridae|Orthonairovirus|Crimean-Congo hemorrhagic fever orthonairovirus
lung01|contig_953	KM209255.1	72.587	259	69	2	366	623	2293	2550	4.8e-31	140	Viruses|dsDNA viruses, no RNA stage|Caudovirales|Ackermannviridae|Aglimvirinae|Limestonevirus|unclassified Limestonevirus|Dickeya phage phiDP10.3
lung01|contig_956	KP317931.1	72.7	337	86	4	3	338	5291	5622	1.98e-43	181	Viruses|ssRNA viruses|ssRNA negative-strand viruses|Mononegavirales|Pneumoviridae|Orthopneumovirus|Human orthopneumovirus
lung01|contig_964	MF289414.1	89.344	122	10	2	1	120	12164	12284	3.87e-36	156	Viruses|ssRNA viruses|ssRNA negative-strand viruses|Bunyavirales|Nairoviridae|Orthonairovirus|Crimean-Congo hemorrhagic fever orthonairovirus
lung01|contig_970	KP317931.1	75.862	319	77	0	4	322	5091	5409	7.46e-58	228	Viruses|ssRNA viruses|ssRNA negative-strand viruses|Mononegavirales|Pneumoviridae|Orthopneumovirus|Human orthopneumovirus
lung01|contig_980	KM209277.1	88.182	110	13	0	213	322	1026	1135	5.17e-31	140	Viruses|dsDNA viruses, no RNA stage|Caudovirales|Ackermannviridae|Aglimvirinae|Limestonevirus|unclassified Limestonevirus|Dickeya phage phiDP23.1
lung01|contig_983	KM209255.1	80.734	109	21	0	175	283	2747	2639	7e-20	102	Viruses|dsDNA viruses, no RNA stage|Caudovirales|Ackermannviridae|Aglimvirinae|Limestonevirus|unclassified Limestonevirus|Dickeya phage phiDP10.3
lung01|contig_997	KM209255.1	72.5	240	59	6	127	362	2549	2313	1.37e-23	114	Viruses|dsDNA viruses, no RNA stage|Caudovirales|Ackermannviridae|Aglimvirinae|Limestonevirus|unclassified Limestonevirus|Dickeya phage phiDP10.3
lung01|contig_1005	AF065756.1	71.245	233	55	2	1	221	388	156	2.84e-25	120	Viruses|dsDNA viruses, no RNA stage|Herpesvirales|Herpesviridae|Betaherpesvirinae|Cytomegalovirus|Cercopithecine betaherpesvirus 5|Stealth virus 1
lung01|contig_1023	AF067478.1	79.144	187	34	5	126	311	205	23	2.7e-32	143	Viruses|unclassified viruses|Stealth virus 4
lung01|contig_1043	KY094066.1	83.566	286	47	0	50	335	8320	8605	1.04e-80	304	Viruses|dsDNA viruses, no RNA stage|Poxviridae|Chordopoxvirinae|unclassified Chordopoxvirinae|BeAn 58058 virus
lung01|contig_1070	AF191073.1	82.353	357	63	0	1	357	3247	2891	1.92e-97	360	Viruses|dsDNA viruses, no RNA stage|Herpesvirales|Herpesviridae|Betaherpesvirinae|Cytomegalovirus|Cercopithecine betaherpesvirus 5|Stealth virus 1
lung01|contig_1086	S52495.1	79.023	348	70	3	91	437	395	50	1.33e-75	288	Viruses|unclassified bacterial viruses|Phage 16
lung01|contig_1088	AJ511660.1	83.175	315	44	5	286	599	974	1280	8.89e-84	315	Viruses|Ortervirales|Retroviridae|unclassified Retroviridae|Human endogenous retroviruses|Human endogenous retrovirus|Human endogenous retrovirus 15
lung01|contig_1100	KU746283.1	100	124	0	0	163	286	156	279	9e-57	224	Viruses|ssRNA viruses|ssRNA negative-strand viruses|Arenaviridae|Mammarenavirus|Guanarito mammarenavirus
lung01|contig_1109	AH002364.2	84.496	129	17	2	5	133	392	267	4.5e-30	136	Viruses|dsDNA viruses, no RNA stage|Herpesvirales|Herpesviridae|Gammaherpesvirinae|Lymphocryptovirus|Human gammaherpesvirus 4
lung01|contig_1111	D00735.1	76.961	204	40	2	175	377	859	1056	1.19e-35	154	Viruses|dsDNA viruses, no RNA stage|Papillomaviridae|Firstpapillomavirinae|Alphapapillomavirus|Alphapapillomavirus 9|Human papillomavirus type 16
lung01|contig_1123	KY742649.2	97.973	148	3	0	279	426	13637	13784	1.94e-65	253	Viruses|dsDNA viruses, no RNA stage|Caudovirales|Podoviridae|Nonanavirus|unclassified Nonanavirus|Proteus phage VB_PmiS-Isfahan
lung01|contig_1132	AF065755.1	75.728	103	22	2	129	230	311	211	1.7e-09	68	Viruses|dsDNA viruses, no RNA stage|Herpesvirales|Herpesviridae|Betaherpesvirinae|Cytomegalovirus|Cercopithecine betaherpesvirus 5|Stealth virus 1
lung01|contig_1154	U27241.1	88.626	211	20	4	1	210	1266	1059	3.91e-67	259	Viruses|Ortervirales|Retroviridae|unclassified Retroviridae|Human endogenous retroviruses|Human endogenous retrovirus
lung01|contig_1163	KM209255.1	88	125	13	2	113	236	3412	3289	1.9e-34	150	Viruses|dsDNA viruses, no RNA stage|Caudovirales|Ackermannviridae|Aglimvirinae|Limestonevirus|unclassified Limestonevirus|Dickeya phage phiDP10.3
lung01|contig_1184	KY094066.1	83.721	129	21	0	3	131	8448	8320	2.88e-30	138	Viruses|dsDNA viruses, no RNA stage|Poxviridae|Chordopoxvirinae|unclassified Chordopoxvirinae|BeAn 58058 virus
lung01|contig_1187	KY742649.2	81.03	427	59	11	726	1141	39802	39387	6.63e-102	376	Viruses|dsDNA viruses, no RNA stage|Caudovirales|Podoviridae|Nonanavirus|unclassified Nonanavirus|Proteus phage VB_PmiS-Isfahan
lung01|contig_1190	S52495.1	75.493	355	80	4	140	490	47	398	2.1e-60	237	Viruses|unclassified bacterial viruses|Phage 16
lung01|contig_1192	AJ289710.2	89.286	112	12	0	1	112	3321	3432	6.43e-34	149	Viruses|Ortervirales|Retroviridae|unclassified Retroviridae|Human endogenous retroviruses|Human endogenous retrovirus H|HERV-H/env60
lung01|contig_1193	KY094066.1	80.328	122	13	3	473	583	8329	8450	6.66e-22	109	Viruses|dsDNA viruses, no RNA stage|Poxviridae|Chordopoxvirinae|unclassified Chordopoxvirinae|BeAn 58058 virus
lung01|contig_1199	GU934326.1	71.552	116	27	2	192	304	967	1079	2.61e-06	57.2	Viruses|Ortervirales|Retroviridae|unclassified Retroviridae|LNras*SN acutely transforming retrovirus
lung01|contig_1200	KM209255.1	71.212	198	56	1	83	279	3480	3677	3.11e-18	96.9	Viruses|dsDNA viruses, no RNA stage|Caudovirales|Ackermannviridae|Aglimvirinae|Limestonevirus|unclassified Limestonevirus|Dickeya phage phiDP10.3
lung01|contig_1205	KU746283.1	99.057	106	1	0	1	106	133	28	3.33e-45	187	Viruses|ssRNA viruses|ssRNA negative-strand viruses|Arenaviridae|Mammarenavirus|Guanarito mammarenavirus
lung01|contig_1214	MF289414.1	93.458	107	5	1	4	108	12149	12255	3.04e-37	159	Viruses|ssRNA viruses|ssRNA negative-strand viruses|Bunyavirales|Nairoviridae|Orthonairovirus|Crimean-Congo hemorrhagic fever orthonairovirus
lung01|contig_1229	KM209255.1	81.897	116	20	1	100	215	2639	2753	1.51e-22	111	Viruses|dsDNA viruses, no RNA stage|Caudovirales|Ackermannviridae|Aglimvirinae|Limestonevirus|unclassified Limestonevirus|Dickeya phage phiDP10.3
lung01|contig_1231	AJ289710.2	82	100	18	0	423	522	3341	3440	3.07e-19	100	Viruses|Ortervirales|Retroviridae|unclassified Retroviridae|Human endogenous retroviruses|Human endogenous retrovirus H|HERV-H/env60
lung01|contig_1233	AF065698.1	85.668	307	31	3	89	393	366	71	1.02e-95	354	Viruses|dsDNA viruses, no RNA stage|Herpesvirales|Herpesviridae|Betaherpesvirinae|Cytomegalovirus|Cercopithecine betaherpesvirus 5|Stealth virus 1
lung01|contig_1235	AJ289710.2	84.158	202	19	1	190	391	3459	3271	6.92e-58	228	Viruses|Ortervirales|Retroviridae|unclassified Retroviridae|Human endogenous retroviruses|Human endogenous retrovirus H|HERV-H/env60
lung01|contig_1239	KY094066.1	79.255	188	20	1	356	524	8311	8498	4.88e-42	176	Viruses|dsDNA viruses, no RNA stage|Poxviridae|Chordopoxvirinae|unclassified Chordopoxvirinae|BeAn 58058 virus
lung01|contig_1249	MF289414.1	89.516	124	10	2	288	409	12149	12271	4.22e-37	159	Viruses|ssRNA viruses|ssRNA negative-strand viruses|Bunyavirales|Nairoviridae|Orthonairovirus|Crimean-Congo hemorrhagic fever orthonairovirus
lung01|contig_1258	S52495.1	79.935	309	57	4	1	309	103	406	9.68e-69	264	Viruses|unclassified bacterial viruses|Phage 16
lung01|contig_1274	D00735.1	77.679	112	23	2	171	282	799	908	9.39e-14	82.4	Viruses|dsDNA viruses, no RNA stage|Papillomaviridae|Firstpapillomavirinae|Alphapapillomavirus|Alphapapillomavirus 9|Human papillomavirus type 16
lung01|contig_1277	AY261359.1	74.038	104	21	3	547	644	45562	45665	1.54e-06	59	Viruses|dsDNA viruses, no RNA stage|Herpesvirales|Herpesviridae|Alphaherpesvirinae|Varicellovirus|Bovine alphaherpesvirus 5
lung01|contig_1292	MF289414.1	86.667	105	11	2	6	108	12176	12279	7.96e-26	122	Viruses|ssRNA viruses|ssRNA negative-strand viruses|Bunyavirales|Nairoviridae|Orthonairovirus|Crimean-Congo hemorrhagic fever orthonairovirus
lung01|contig_1304	KM209255.1	74.888	446	97	12	155	594	2823	3259	6.97e-67	259	Viruses|dsDNA viruses, no RNA stage|Caudovirales|Ackermannviridae|Aglimvirinae|Limestonevirus|unclassified Limestonevirus|Dickeya phage phiDP10.3
lung01|contig_1306	MF289414.1	89.189	111	9	2	299	407	12176	12285	7.68e-32	141	Viruses|ssRNA viruses|ssRNA negative-strand viruses|Bunyavirales|Nairoviridae|Orthonairovirus|Crimean-Congo hemorrhagic fever orthonairovirus
lung01|contig_1324	KR093640.1	87.333	150	19	0	315	464	3816	3667	9.34e-45	185	Viruses|dsDNA viruses, no RNA stage|Caudovirales|Siphoviridae|unclassified Siphoviridae|Moraxella phage Mcat16
lung01|contig_1367	KT982185.1	85.833	120	17	0	1	120	527	646	3.01e-31	140	Viruses|Ortervirales|Retroviridae|Orthoretrovirinae|Lentivirus|Human immunodeficiency virus 1
lung01|contig_1407	KM209277.1	98.214	168	3	0	1	168	1190	1023	2.53e-76	289	Viruses|dsDNA viruses, no RNA stage|Caudovirales|Ackermannviridae|Aglimvirinae|Limestonevirus|unclassified Limestonevirus|Dickeya phage phiDP23.1
lung01|contig_1410	S52495.1	79.261	352	70	3	124	475	396	48	8.34e-78	295	Viruses|unclassified bacterial viruses|Phage 16
lung01|contig_1421	KU746283.1	98.013	151	3	0	425	575	86	236	5.79e-67	259	Viruses|ssRNA viruses|ssRNA negative-strand viruses|Arenaviridae|Mammarenavirus|Guanarito mammarenavirus
lung01|contig_1423	KC977570.1	78.512	121	26	0	334	454	1592165	1592285	1.16e-19	102	Viruses|dsDNA viruses, no RNA stage|unclassified dsDNA viruses|Pandoravirus|Pandoravirus dulcis
lung01|contig_1425	AF191073.1	75.248	101	24	1	154	253	648	548	6.36e-09	66.2	Viruses|dsDNA viruses, no RNA stage|Herpesvirales|Herpesviridae|Betaherpesvirinae|Cytomegalovirus|Cercopithecine betaherpesvirus 5|Stealth virus 1
lung01|contig_1433	KY094066.1	88.667	300	32	2	78	376	8618	8320	5.47e-104	381	Viruses|dsDNA viruses, no RNA stage|Poxviridae|Chordopoxvirinae|unclassified Chordopoxvirinae|BeAn 58058 virus
lung01|contig_1505	LT906555.1	70.122	164	43	3	142	305	702779	702936	1.07e-09	68	Viruses|dsDNA viruses, no RNA stage|Phycodnaviridae|unclassified Phycodnaviridae|Orpheovirus IHUMI-LCC2
lung01|contig_1521	KM209277.1	79.503	161	33	0	183	343	1143	1303	6.45e-32	141	Viruses|dsDNA viruses, no RNA stage|Caudovirales|Ackermannviridae|Aglimvirinae|Limestonevirus|unclassified Limestonevirus|Dickeya phage phiDP23.1
lung01|contig_1534	KM209277.1	79.817	109	22	0	128	236	1219	1327	6.92e-19	98.7	Viruses|dsDNA viruses, no RNA stage|Caudovirales|Ackermannviridae|Aglimvirinae|Limestonevirus|unclassified Limestonevirus|Dickeya phage phiDP23.1
lung01|contig_1540	AF191073.1	87.255	102	13	0	91	192	3084	3185	5.9e-27	125	Viruses|dsDNA viruses, no RNA stage|Herpesvirales|Herpesviridae|Betaherpesvirinae|Cytomegalovirus|Cercopithecine betaherpesvirus 5|Stealth virus 1
lung01|contig_1551	KM209277.1	80.311	193	38	0	50	242	1327	1135	9.02e-43	178	Viruses|dsDNA viruses, no RNA stage|Caudovirales|Ackermannviridae|Aglimvirinae|Limestonevirus|unclassified Limestonevirus|Dickeya phage phiDP23.1
lung01|contig_1556	AF065756.1	73.148	108	29	0	159	266	137	30	1.34e-08	64.4	Viruses|dsDNA viruses, no RNA stage|Herpesvirales|Herpesviridae|Betaherpesvirinae|Cytomegalovirus|Cercopithecine betaherpesvirus 5|Stealth virus 1
lung01|contig_1557	KM209288.1	80.18	111	22	0	30	140	227	337	5.39e-20	102	Viruses|dsDNA viruses, no RNA stage|Caudovirales|Ackermannviridae|Aglimvirinae|Limestonevirus|unclassified Limestonevirus|Dickeya phage phiDP23.1
lung01|contig_1570	KM209255.1	82.5	120	18	3	34	152	3318	3435	1.1e-22	111	Viruses|dsDNA viruses, no RNA stage|Caudovirales|Ackermannviridae|Aglimvirinae|Limestonevirus|unclassified Limestonevirus|Dickeya phage phiDP10.3
lung01|contig_1601	KM209255.1	84.071	113	18	0	547	659	3412	3300	4.19e-26	123	Viruses|dsDNA viruses, no RNA stage|Caudovirales|Ackermannviridae|Aglimvirinae|Limestonevirus|unclassified Limestonevirus|Dickeya phage phiDP10.3
lung01|contig_1602	V01541.1	94.767	172	9	0	1	172	2608	2779	2.87e-70	269	Viruses|Ortervirales|Retroviridae|Orthoretrovirinae|Gammaretrovirus|unclassified Gammaretrovirus|Abelson murine leukemia virus
lung01|contig_1607	AB187565.1	84.8	125	14	3	113	233	205	82	1.04e-28	131	Viruses|Ortervirales|Retroviridae|Orthoretrovirinae|Gammaretrovirus|Murine leukemia virus
lung01|contig_1621	KM209277.1	74.561	114	29	0	8	121	1237	1350	8.24e-12	75.2	Viruses|dsDNA viruses, no RNA stage|Caudovirales|Ackermannviridae|Aglimvirinae|Limestonevirus|unclassified Limestonevirus|Dickeya phage phiDP23.1
lung01|contig_1632	KR093640.1	82.576	132	22	1	307	437	3750	3619	1.75e-28	131	Viruses|dsDNA viruses, no RNA stage|Caudovirales|Siphoviridae|unclassified Siphoviridae|Moraxella phage Mcat16
lung01|contig_1640	X00144.1	73.288	146	35	2	86	229	1679	1822	4.56e-14	82.4	Viruses|Ortervirales|Retroviridae|Orthoretrovirinae|Alpharetrovirus|Avian leukosis virus|Avian leukemia virus
lung01|contig_1646	KM209255.1	73.394	109	29	0	132	240	3569	3677	3.51e-09	66.2	Viruses|dsDNA viruses, no RNA stage|Caudovirales|Ackermannviridae|Aglimvirinae|Limestonevirus|unclassified Limestonevirus|Dickeya phage phiDP10.3
lung01|contig_1659	KM209255.1	82.031	128	21	2	259	384	2418	2545	3.32e-25	120	Viruses|dsDNA viruses, no RNA stage|Caudovirales|Ackermannviridae|Aglimvirinae|Limestonevirus|unclassified Limestonevirus|Dickeya phage phiDP10.3
lung01|contig_1673	KT820662.1	74.359	117	30	0	140	256	183749	183633	2.01e-12	77	Viruses|dsDNA viruses, no RNA stage|Phycodnaviridae|unclassified Phycodnaviridae|Chrysochromulina ericina virus
lung01|contig_1683	KY094066.1	84.071	113	18	0	3	115	8440	8328	4.48e-26	123	Viruses|dsDNA viruses, no RNA stage|Poxviridae|Chordopoxvirinae|unclassified Chordopoxvirinae|BeAn 58058 virus
lung01|contig_1684	AF065756.1	82.979	141	15	3	142	282	115	246	5.76e-32	141	Viruses|dsDNA viruses, no RNA stage|Herpesvirales|Herpesviridae|Betaherpesvirinae|Cytomegalovirus|Cercopithecine betaherpesvirus 5|Stealth virus 1
lung01|contig_1697	AF065756.1	82.517	143	14	1	65	207	246	115	1.28e-34	150	Viruses|dsDNA viruses, no RNA stage|Herpesvirales|Herpesviridae|Betaherpesvirinae|Cytomegalovirus|Cercopithecine betaherpesvirus 5|Stealth virus 1
lung01|contig_1700	KM209255.1	83.761	117	19	0	98	214	1151	1035	4.57e-27	125	Viruses|dsDNA viruses, no RNA stage|Caudovirales|Ackermannviridae|Aglimvirinae|Limestonevirus|unclassified Limestonevirus|Dickeya phage phiDP10.3
lung01|contig_1701	KM209277.1	88.757	169	19	0	1	169	1027	1195	3.92e-55	219	Viruses|dsDNA viruses, no RNA stage|Caudovirales|Ackermannviridae|Aglimvirinae|Limestonevirus|unclassified Limestonevirus|Dickeya phage phiDP23.1
lung01|contig_1735	AF191073.1	82.353	102	17	1	104	204	1910	1809	1.84e-19	100	Viruses|dsDNA viruses, no RNA stage|Herpesvirales|Herpesviridae|Betaherpesvirinae|Cytomegalovirus|Cercopithecine betaherpesvirus 5|Stealth virus 1
lung01|contig_1751	KM209255.1	77.056	231	52	1	168	398	3436	3207	1.4e-41	174	Viruses|dsDNA viruses, no RNA stage|Caudovirales|Ackermannviridae|Aglimvirinae|Limestonevirus|unclassified Limestonevirus|Dickeya phage phiDP10.3
lung01|contig_1766	AB047240.1	91.188	261	18	2	158	413	9098	9358	1.32e-98	363	Viruses|Ortervirales|Retroviridae|unclassified Retroviridae|Human endogenous retroviruses|Human endogenous retrovirus K|Human endogenous retrovirus HERV-K(II)
lung01|contig_1780	KM209255.1	86.982	169	22	0	51	219	3818	3986	2.09e-51	206	Viruses|dsDNA viruses, no RNA stage|Caudovirales|Ackermannviridae|Aglimvirinae|Limestonevirus|unclassified Limestonevirus|Dickeya phage phiDP10.3
lung01|contig_1788	KM209255.1	81.329	316	51	4	5	313	210	524	2.07e-77	293	Viruses|dsDNA viruses, no RNA stage|Caudovirales|Ackermannviridae|Aglimvirinae|Limestonevirus|unclassified Limestonevirus|Dickeya phage phiDP10.3
lung01|contig_1793	V01541.1	77.876	226	50	0	85	310	2167	1942	2.19e-44	183	Viruses|Ortervirales|Retroviridae|Orthoretrovirinae|Gammaretrovirus|unclassified Gammaretrovirus|Abelson murine leukemia virus
lung01|contig_1809	KC977571.1	77.686	121	27	0	166	286	429061	429181	2.28e-18	96.9	Viruses|dsDNA viruses, no RNA stage|unclassified dsDNA viruses|Pandoravirus|Pandoravirus salinus
lung01|contig_1864	KM209255.1	90.323	186	17	1	165	350	3349	3165	5.05e-65	251	Viruses|dsDNA viruses, no RNA stage|Caudovirales|Ackermannviridae|Aglimvirinae|Limestonevirus|unclassified Limestonevirus|Dickeya phage phiDP10.3
lung01|contig_1865	KM209255.1	86.905	168	17	3	69	233	3047	3212	2.97e-48	196	Viruses|dsDNA viruses, no RNA stage|Caudovirales|Ackermannviridae|Aglimvirinae|Limestonevirus|unclassified Limestonevirus|Dickeya phage phiDP10.3
lung01|contig_1908	S52495.1	74.515	361	74	3	4	364	388	46	4.41e-61	239	Viruses|unclassified bacterial viruses|Phage 16
lung01|contig_1918	D00735.1	73.016	126	31	2	207	331	1055	932	1.49e-09	68	Viruses|dsDNA viruses, no RNA stage|Papillomaviridae|Firstpapillomavirinae|Alphapapillomavirus|Alphapapillomavirus 9|Human papillomavirus type 16
lung01|contig_1961	KM209255.1	85.6	125	14	2	189	309	2727	2851	2.27e-31	140	Viruses|dsDNA viruses, no RNA stage|Caudovirales|Ackermannviridae|Aglimvirinae|Limestonevirus|unclassified Limestonevirus|Dickeya phage phiDP10.3
lung01|contig_1986	KM209255.1	70.807	161	46	1	118	277	3516	3676	9.19e-12	75.2	Viruses|dsDNA viruses, no RNA stage|Caudovirales|Ackermannviridae|Aglimvirinae|Limestonevirus|unclassified Limestonevirus|Dickeya phage phiDP10.3
lung01|contig_1989	AJ289709.1	92.718	206	12	2	602	806	8706	8503	9.31e-79	298	Viruses|Ortervirales|Retroviridae|unclassified Retroviridae|Human endogenous retroviruses|Human endogenous retrovirus H|HERV-H/env62
lung01|contig_2059	X00144.1	74.074	270	64	4	136	402	778	1044	2.89e-37	159	Viruses|Ortervirales|Retroviridae|Orthoretrovirinae|Alpharetrovirus|Avian leukosis virus|Avian leukemia virus
lung01|contig_2069	KU746283.1	96	100	4	0	205	304	233	134	2.45e-38	163	Viruses|ssRNA viruses|ssRNA negative-strand viruses|Arenaviridae|Mammarenavirus|Guanarito mammarenavirus
lung01|contig_2101	U86698.1	86.31	168	21	1	1	166	272	439	1.28e-48	197	Viruses|Ortervirales|Retroviridae|unclassified Retroviridae|Human endogenous retroviruses|Human endogenous retrovirus K|Human endogenous retrovirus HML6
lung01|contig_2113	AF065756.1	80.292	137	18	2	151	287	115	242	5.82e-27	125	Viruses|dsDNA viruses, no RNA stage|Herpesvirales|Herpesviridae|Betaherpesvirinae|Cytomegalovirus|Cercopithecine betaherpesvirus 5|Stealth virus 1
lung01|contig_2128	KF527229.1	70.435	230	64	3	105	332	251484	251257	7.64e-19	98.7	Viruses|dsDNA viruses, no RNA stage|Mimiviridae|unclassified Mimiviridae|Megavirus chiliensis|Megavirus terra1
lung01|contig_2133	AF104025.1	82.534	292	27	6	65	333	1238	948	5.41e-77	291	Viruses|ssRNA viruses|ssRNA positive-strand viruses, no DNA stage|Flaviviridae|Pestivirus|Pestivirus B|Bovine viral diarrhea virus 2
lung01|contig_2134	KM209255.1	81.463	205	38	0	96	300	1764	1560	2.59e-49	199	Viruses|dsDNA viruses, no RNA stage|Caudovirales|Ackermannviridae|Aglimvirinae|Limestonevirus|unclassified Limestonevirus|Dickeya phage phiDP10.3
lung01|contig_2202	KR093640.1	82.759	145	23	2	115	258	4000	3857	5.72e-32	141	Viruses|dsDNA viruses, no RNA stage|Caudovirales|Siphoviridae|unclassified Siphoviridae|Moraxella phage Mcat16
lung01|contig_2229	KM209277.1	95.205	146	7	0	1	146	453	308	8.92e-59	232	Viruses|dsDNA viruses, no RNA stage|Caudovirales|Ackermannviridae|Aglimvirinae|Limestonevirus|unclassified Limestonevirus|Dickeya phage phiDP23.1
lung01|contig_2242	AF104025.1	84.076	314	12	4	1	276	1265	952	4.21e-97	358	Viruses|ssRNA viruses|ssRNA positive-strand viruses, no DNA stage|Flaviviridae|Pestivirus|Pestivirus B|Bovine viral diarrhea virus 2
lung01|contig_2262	AY117145.1	94.04	151	9	0	103	253	900	750	4.67e-59	232	Viruses|ssRNA viruses|ssRNA positive-strand viruses, no DNA stage|Flaviviridae|Pestivirus|Pestivirus A|Bovine viral diarrhea virus 1
lung01|contig_2364	X00255.1	90.291	206	20	0	137	342	683	478	2.97e-74	282	Viruses|Ortervirales|Retroviridae|Orthoretrovirinae|Gammaretrovirus|Feline leukemia virus|Feline sarcoma virus
lymph01|contig_1	KY094066.1	86.577	298	39	1	93	390	8319	8615	7.89e-96	354	Viruses|dsDNA viruses, no RNA stage|Poxviridae|Chordopoxvirinae|unclassified Chordopoxvirinae|BeAn 58058 virus
lymph01|contig_15	KM209255.1	92.063	126	10	0	426	551	2556	2681	3.96e-44	183	Viruses|dsDNA viruses, no RNA stage|Caudovirales|Ackermannviridae|Aglimvirinae|Limestonevirus|unclassified Limestonevirus|Dickeya phage phiDP10.3
lymph01|contig_16	KP317931.1	74.699	498	120	2	43	534	5409	4912	1.25e-87	327	Viruses|ssRNA viruses|ssRNA negative-strand viruses|Mononegavirales|Pneumoviridae|Orthopneumovirus|Human orthopneumovirus
lymph01|contig_18	AF191073.1	81.739	115	21	0	128	242	3020	2906	3.56e-23	113	Viruses|dsDNA viruses, no RNA stage|Herpesvirales|Herpesviridae|Betaherpesvirinae|Cytomegalovirus|Cercopithecine betaherpesvirus 5|Stealth virus 1
lymph01|contig_21	KM209277.1	82.105	190	34	0	1	190	1307	1118	1.67e-46	190	Viruses|dsDNA viruses, no RNA stage|Caudovirales|Ackermannviridae|Aglimvirinae|Limestonevirus|unclassified Limestonevirus|Dickeya phage phiDP23.1
lymph01|contig_25	KM209277.1	82.902	193	33	0	149	341	1135	1327	2.98e-49	199	Viruses|dsDNA viruses, no RNA stage|Caudovirales|Ackermannviridae|Aglimvirinae|Limestonevirus|unclassified Limestonevirus|Dickeya phage phiDP23.1
lymph01|contig_27	HE984554.1	72.436	156	38	3	182	335	236	84	7.15e-13	78.8	Viruses|dsDNA viruses, no RNA stage|Papillomaviridae|Firstpapillomavirinae|Alphapapillomavirus|Alphapapillomavirus 9|Human papillomavirus type 16
lymph01|contig_30	KY684116.1	69.364	173	41	4	38	198	15717	15545	7.7e-09	66.2	Viruses|dsDNA viruses, no RNA stage|Mimiviridae|unclassified Mimiviridae|Klosneuvirinae|Klosneuvirus|Klosneuvirus KNV1
lymph01|contig_32	AF065756.1	67.797	236	64	3	54	277	164	399	3.14e-13	80.6	Viruses|dsDNA viruses, no RNA stage|Herpesvirales|Herpesviridae|Betaherpesvirinae|Cytomegalovirus|Cercopithecine betaherpesvirus 5|Stealth virus 1
lymph01|contig_35	MF289414.1	90.654	107	8	1	124	228	12149	12255	2.31e-33	147	Viruses|ssRNA viruses|ssRNA negative-strand viruses|Bunyavirales|Nairoviridae|Orthonairovirus|Crimean-Congo hemorrhagic fever orthonairovirus
lymph01|contig_39	MF289414.1	92.523	107	6	1	4	108	12255	12149	3.64e-36	156	Viruses|ssRNA viruses|ssRNA negative-strand viruses|Bunyavirales|Nairoviridae|Orthonairovirus|Crimean-Congo hemorrhagic fever orthonairovirus
lymph01|contig_48	HM153767.3	68.018	222	71	0	122	343	7254	7475	2.58e-13	80.6	Viruses|ssRNA viruses|ssRNA positive-strand viruses, no DNA stage|Picornavirales|Picornaviridae|Hunnivirus|Hunnivirus A|Ovine hungarovirus 1|Ovine hungarovirus OHUV1/2009/HUN
lymph01|contig_50	KY094066.1	86.755	302	37	3	81	380	8616	8316	8.46e-96	354	Viruses|dsDNA viruses, no RNA stage|Poxviridae|Chordopoxvirinae|unclassified Chordopoxvirinae|BeAn 58058 virus
lymph01|contig_52	KT820662.1	73.81	126	33	0	195	320	183749	183624	7.54e-13	78.8	Viruses|dsDNA viruses, no RNA stage|Phycodnaviridae|unclassified Phycodnaviridae|Chrysochromulina ericina virus
lymph01|contig_61	JX896321.1	67.387	463	149	2	1761	2222	2352	1891	1.57e-32	147	Viruses|ssDNA viruses|Parvoviridae|Parvovirinae|Protoparvovirus|unclassified Protoparvovirus|Porcine parvovirus 5
lymph01|contig_85	KM209255.1	73.832	214	52	3	406	618	2924	2714	3.22e-26	123	Viruses|dsDNA viruses, no RNA stage|Caudovirales|Ackermannviridae|Aglimvirinae|Limestonevirus|unclassified Limestonevirus|Dickeya phage phiDP10.3
lymph01|contig_93	MF289414.1	94.059	101	4	1	433	531	12149	12249	1.69e-35	154	Viruses|ssRNA viruses|ssRNA negative-strand viruses|Bunyavirales|Nairoviridae|Orthonairovirus|Crimean-Congo hemorrhagic fever orthonairovirus
lymph01|contig_97	AB972431.1	95.146	103	5	0	42	144	103	1	2.4e-38	163	Viruses|ssRNA viruses|ssRNA negative-strand viruses|Arenaviridae|Mammarenavirus|Luna mammarenavirus
lymph01|contig_108	KM209277.1	87.245	196	25	0	270	465	1040	1235	1.5e-61	241	Viruses|dsDNA viruses, no RNA stage|Caudovirales|Ackermannviridae|Aglimvirinae|Limestonevirus|unclassified Limestonevirus|Dickeya phage phiDP23.1
lymph01|contig_136	X00255.1	92.216	167	13	0	66	232	581	747	2.99e-62	242	Viruses|Ortervirales|Retroviridae|Orthoretrovirinae|Gammaretrovirus|Feline leukemia virus|Feline sarcoma virus
lymph01|contig_191	KM209255.1	86.986	146	19	0	318	463	3009	2864	1.32e-42	178	Viruses|dsDNA viruses, no RNA stage|Caudovirales|Ackermannviridae|Aglimvirinae|Limestonevirus|unclassified Limestonevirus|Dickeya phage phiDP10.3
lymph01|contig_193	AF083424.1	72.376	181	41	5	225	405	62961	63132	1.9e-15	87.8	Viruses|dsDNA viruses, no RNA stage|Herpesvirales|Herpesviridae|Gammaherpesvirinae|Rhadinovirus|Ateline gammaherpesvirus 3
lymph01|contig_207	AF065755.1	84.713	157	22	1	78	234	100	254	4.38e-41	172	Viruses|dsDNA viruses, no RNA stage|Herpesvirales|Herpesviridae|Betaherpesvirinae|Cytomegalovirus|Cercopithecine betaherpesvirus 5|Stealth virus 1
lymph01|contig_208	KU746283.1	91.87	123	10	0	85	207	217	339	1.04e-42	178	Viruses|ssRNA viruses|ssRNA negative-strand viruses|Arenaviridae|Mammarenavirus|Guanarito mammarenavirus
lymph01|contig_213	KM209277.1	77.344	128	29	0	97	224	845	718	2.74e-19	100	Viruses|dsDNA viruses, no RNA stage|Caudovirales|Ackermannviridae|Aglimvirinae|Limestonevirus|unclassified Limestonevirus|Dickeya phage phiDP23.1
lymph01|contig_217	AF065755.1	90.58	138	13	0	4	141	1	138	2.66e-46	190	Viruses|dsDNA viruses, no RNA stage|Herpesvirales|Herpesviridae|Betaherpesvirinae|Cytomegalovirus|Cercopithecine betaherpesvirus 5|Stealth virus 1
lymph01|contig_252	LT907991.1	81.347	386	72	0	71	456	5562	5177	2.83e-101	372	Viruses|ssRNA viruses|ssRNA positive-strand viruses, no DNA stage|Flaviviridae|Pestivirus|Pestivirus A|Bovine viral diarrhea virus 1
lymph01|contig_266	KM209255.1	71.598	169	47	1	255	422	3684	3516	6.97e-15	86	Viruses|dsDNA viruses, no RNA stage|Caudovirales|Ackermannviridae|Aglimvirinae|Limestonevirus|unclassified Limestonevirus|Dickeya phage phiDP10.3
lymph01|contig_267	KM209255.1	72.24	317	74	4	307	621	295	599	2.53e-40	170	Viruses|dsDNA viruses, no RNA stage|Caudovirales|Ackermannviridae|Aglimvirinae|Limestonevirus|unclassified Limestonevirus|Dickeya phage phiDP10.3
lymph01|contig_294	KM209255.1	89.13	138	14	1	343	480	3986	3850	1.62e-42	178	Viruses|dsDNA viruses, no RNA stage|Caudovirales|Ackermannviridae|Aglimvirinae|Limestonevirus|unclassified Limestonevirus|Dickeya phage phiDP10.3
lymph01|contig_341	KM209288.1	86.207	203	28	0	304	506	58	260	1.35e-61	241	Viruses|dsDNA viruses, no RNA stage|Caudovirales|Ackermannviridae|Aglimvirinae|Limestonevirus|unclassified Limestonevirus|Dickeya phage phiDP23.1
lymph01|contig_343	KY684105.1	74.098	305	67	4	1	302	325871	326166	2.21e-45	187	Viruses|dsDNA viruses, no RNA stage|Mimiviridae|unclassified Mimiviridae|Klosneuvirinae|Hokovirus|Hokovirus HKV1
lymph01|contig_358	AF067477.1	77.561	205	40	4	339	542	226	27	2.11e-34	150	Viruses|unclassified viruses|Stealth virus 4
lymph01|contig_372	KM209255.1	79.208	202	37	3	424	620	2849	2648	3.53e-39	167	Viruses|dsDNA viruses, no RNA stage|Caudovirales|Ackermannviridae|Aglimvirinae|Limestonevirus|unclassified Limestonevirus|Dickeya phage phiDP10.3
lymph01|contig_377	AF104025.1	91.316	380	33	0	22	401	926	1305	9.78e-151	536	Viruses|ssRNA viruses|ssRNA positive-strand viruses, no DNA stage|Flaviviridae|Pestivirus|Pestivirus B|Bovine viral diarrhea virus 2
lymph01|contig_380	MF289414.1	86.614	127	14	2	181	305	12149	12274	2.82e-33	147	Viruses|ssRNA viruses|ssRNA negative-strand viruses|Bunyavirales|Nairoviridae|Orthonairovirus|Crimean-Congo hemorrhagic fever orthonairovirus
lymph01|contig_390	AB972431.1	97.087	103	3	0	353	455	1	103	5.72e-41	172	Viruses|ssRNA viruses|ssRNA negative-strand viruses|Arenaviridae|Mammarenavirus|Luna mammarenavirus
lymph01|contig_410	S52495.1	73.056	360	92	4	54	410	407	50	4.71e-49	199	Viruses|unclassified bacterial viruses|Phage 16
lymph01|contig_429	KY094066.1	83.628	226	32	2	310	531	8611	8387	1.73e-60	237	Viruses|dsDNA viruses, no RNA stage|Poxviridae|Chordopoxvirinae|unclassified Chordopoxvirinae|BeAn 58058 virus
lymph01|contig_440	KU746283.1	99.383	162	1	0	128	289	162	1	1.17e-75	288	Viruses|ssRNA viruses|ssRNA negative-strand viruses|Arenaviridae|Mammarenavirus|Guanarito mammarenavirus
lymph01|contig_490	AY397620.1	88.125	160	18	1	39	198	173	15	3.9e-49	199	Viruses|dsRNA viruses|Reoviridae|Sedoreovirinae|Orbivirus|Bluetongue virus
lymph01|contig_499	MF289414.1	88.43	121	11	2	267	385	12310	12191	1.93e-34	150	Viruses|ssRNA viruses|ssRNA negative-strand viruses|Bunyavirales|Nairoviridae|Orthonairovirus|Crimean-Congo hemorrhagic fever orthonairovirus
lymph01|contig_535	GU244497.1	70.504	139	41	0	120	258	163325	163463	4.82e-09	66.2	Viruses|dsDNA viruses, no RNA stage|Mimiviridae|Cafeteriavirus|Cafeteria roenbergensis virus|Cafeteria roenbergensis virus BV-PW1
lymph01|contig_536	AF104025.1	92.771	249	18	0	51	299	1175	927	2.87e-100	369	Viruses|ssRNA viruses|ssRNA positive-strand viruses, no DNA stage|Flaviviridae|Pestivirus|Pestivirus B|Bovine viral diarrhea virus 2
lymph01|contig_539	KP317931.1	76.978	417	93	2	32	446	5113	4698	3.96e-83	313	Viruses|ssRNA viruses|ssRNA negative-strand viruses|Mononegavirales|Pneumoviridae|Orthopneumovirus|Human orthopneumovirus
lymph01|contig_541	KY094066.1	89.167	240	25	1	116	355	8617	8379	2.15e-83	313	Viruses|dsDNA viruses, no RNA stage|Poxviridae|Chordopoxvirinae|unclassified Chordopoxvirinae|BeAn 58058 virus
lymph01|contig_543	KM209277.1	78.756	193	37	2	346	536	522	332	1.34e-36	158	Viruses|dsDNA viruses, no RNA stage|Caudovirales|Ackermannviridae|Aglimvirinae|Limestonevirus|unclassified Limestonevirus|Dickeya phage phiDP23.1
lymph01|contig_547	JQ320376.1	96.709	395	13	0	1	395	3725	3331	0	654	Viruses|ssDNA viruses|Parvoviridae|Densovirinae|unclassified Densovirinae|Blattella germanica densovirus-like virus
lymph01|contig_567	KJ938717.1	89.369	301	30	1	178	478	1173	1471	2.61e-108	396	Viruses|ssDNA viruses|Genomoviridae|Gemykrogvirus|Caribou associated gemykrogvirus 1|Caribou feces-associated gemycircularvirus
lymph01|contig_591	MF289414.1	93.125	160	8	2	314	471	12310	12152	1.85e-59	233	Viruses|ssRNA viruses|ssRNA negative-strand viruses|Bunyavirales|Nairoviridae|Orthonairovirus|Crimean-Congo hemorrhagic fever orthonairovirus
lymph01|contig_594	AP017398.1	80	105	21	0	522	626	4470	4574	3.96e-17	95.1	Viruses|dsDNA viruses, no RNA stage|Marseilleviridae|unclassified Marseilleviridae|Tokyovirus A1
lymph01|contig_597	KR011293.1	82.407	108	14	3	1	105	126770	126875	2.88e-19	100	Viruses|dsDNA viruses, no RNA stage|Herpesvirales|Herpesviridae|Alphaherpesvirinae|Simplexvirus|Human alphaherpesvirus 1
lymph01|contig_598	KM209255.1	82.645	121	20	1	121	240	2680	2800	3.98e-25	120	Viruses|dsDNA viruses, no RNA stage|Caudovirales|Ackermannviridae|Aglimvirinae|Limestonevirus|unclassified Limestonevirus|Dickeya phage phiDP10.3
lymph01|contig_600	KU746283.1	97.531	162	4	0	30	191	267	106	6.43e-72	275	Viruses|ssRNA viruses|ssRNA negative-strand viruses|Arenaviridae|Mammarenavirus|Guanarito mammarenavirus
lymph01|contig_626	KM209255.1	76.744	129	23	5	33	158	3194	3070	6.78e-14	82.4	Viruses|dsDNA viruses, no RNA stage|Caudovirales|Ackermannviridae|Aglimvirinae|Limestonevirus|unclassified Limestonevirus|Dickeya phage phiDP10.3
lymph01|contig_655	AF191073.1	72.353	170	41	2	48	211	1061	1230	9.52e-18	95.1	Viruses|dsDNA viruses, no RNA stage|Herpesvirales|Herpesviridae|Betaherpesvirinae|Cytomegalovirus|Cercopithecine betaherpesvirus 5|Stealth virus 1
lymph01|contig_658	KM209277.1	79.104	201	42	0	45	245	1180	980	1.65e-41	174	Viruses|dsDNA viruses, no RNA stage|Caudovirales|Ackermannviridae|Aglimvirinae|Limestonevirus|unclassified Limestonevirus|Dickeya phage phiDP23.1
lymph01|contig_674	KU746283.1	94.366	142	8	0	101	242	134	275	1.02e-55	221	Viruses|ssRNA viruses|ssRNA negative-strand viruses|Arenaviridae|Mammarenavirus|Guanarito mammarenavirus
lymph01|contig_681	KM209255.1	70.968	186	50	3	323	504	3404	3589	8.82e-14	82.4	Viruses|dsDNA viruses, no RNA stage|Caudovirales|Ackermannviridae|Aglimvirinae|Limestonevirus|unclassified Limestonevirus|Dickeya phage phiDP10.3
lymph01|contig_689	JX291540.1	81.132	106	18	1	243	348	1910	1807	7.9e-19	98.7	Viruses|dsRNA viruses|Hypoviridae|Hypovirus|unclassified Hypovirus|Trichoderma hypovirus
lymph01|contig_694	MF289414.1	90.551	127	9	2	1	125	12185	12310	1.87e-40	170	Viruses|ssRNA viruses|ssRNA negative-strand viruses|Bunyavirales|Nairoviridae|Orthonairovirus|Crimean-Congo hemorrhagic fever orthonairovirus
lymph01|contig_698	AF065756.1	75	112	28	0	25	136	24	135	3.99e-12	77	Viruses|dsDNA viruses, no RNA stage|Herpesvirales|Herpesviridae|Betaherpesvirinae|Cytomegalovirus|Cercopithecine betaherpesvirus 5|Stealth virus 1
lymph01|contig_699	KM209255.1	75	244	51	7	107	344	3529	3290	2.41e-32	143	Viruses|dsDNA viruses, no RNA stage|Caudovirales|Ackermannviridae|Aglimvirinae|Limestonevirus|unclassified Limestonevirus|Dickeya phage phiDP10.3
lymph01|contig_701	KR093640.1	83.621	116	19	0	108	223	3705	3820	2.21e-26	123	Viruses|dsDNA viruses, no RNA stage|Caudovirales|Siphoviridae|unclassified Siphoviridae|Moraxella phage Mcat16
lymph01|contig_719	KM209277.1	72	125	30	3	110	232	907	786	8.38e-07	59	Viruses|dsDNA viruses, no RNA stage|Caudovirales|Ackermannviridae|Aglimvirinae|Limestonevirus|unclassified Limestonevirus|Dickeya phage phiDP23.1
lymph01|contig_721	KM209255.1	77.622	143	29	2	51	190	3836	3978	2.49e-21	107	Viruses|dsDNA viruses, no RNA stage|Caudovirales|Ackermannviridae|Aglimvirinae|Limestonevirus|unclassified Limestonevirus|Dickeya phage phiDP10.3
lymph01|contig_723	KM209255.1	71.264	174	49	1	174	346	3504	3677	1.09e-14	86	Viruses|dsDNA viruses, no RNA stage|Caudovirales|Ackermannviridae|Aglimvirinae|Limestonevirus|unclassified Limestonevirus|Dickeya phage phiDP10.3
lymph01|contig_725	S52495.1	78.693	352	72	3	294	645	47	395	4.89e-75	286	Viruses|unclassified bacterial viruses|Phage 16
lymph01|contig_742	KM209277.1	84.028	144	20	1	428	568	163	306	1.97e-35	154	Viruses|dsDNA viruses, no RNA stage|Caudovirales|Ackermannviridae|Aglimvirinae|Limestonevirus|unclassified Limestonevirus|Dickeya phage phiDP23.1
lymph01|contig_746	KM209255.1	75.833	120	25	3	115	232	2545	2428	3.37e-12	77	Viruses|dsDNA viruses, no RNA stage|Caudovirales|Ackermannviridae|Aglimvirinae|Limestonevirus|unclassified Limestonevirus|Dickeya phage phiDP10.3
lymph01|contig_749	KM209277.1	95.161	186	9	0	123	308	820	1005	8.49e-78	295	Viruses|dsDNA viruses, no RNA stage|Caudovirales|Ackermannviridae|Aglimvirinae|Limestonevirus|unclassified Limestonevirus|Dickeya phage phiDP23.1
lymph01|contig_751	KM209255.1	82.692	104	18	0	501	604	3875	3978	3.05e-21	107	Viruses|dsDNA viruses, no RNA stage|Caudovirales|Ackermannviridae|Aglimvirinae|Limestonevirus|unclassified Limestonevirus|Dickeya phage phiDP10.3
lymph01|contig_752	KM972720.1	99.145	117	0	1	828	944	116	1	7.4e-50	203	Viruses|ssRNA viruses|ssRNA negative-strand viruses|Bunyavirales|Peribunyaviridae|Orthobunyavirus|Tete orthobunyavirus
lymph01|contig_770	KM209255.1	79.104	335	58	10	1	328	2683	3012	7.4e-66	255	Viruses|dsDNA viruses, no RNA stage|Caudovirales|Ackermannviridae|Aglimvirinae|Limestonevirus|unclassified Limestonevirus|Dickeya phage phiDP10.3
lymph01|contig_771	KM209277.1	74.877	203	51	0	242	444	757	959	3.59e-30	136	Viruses|dsDNA viruses, no RNA stage|Caudovirales|Ackermannviridae|Aglimvirinae|Limestonevirus|unclassified Limestonevirus|Dickeya phage phiDP23.1
lymph01|contig_785	AJ289710.2	84.211	285	30	4	117	387	3206	3489	8.27e-82	307	Viruses|Ortervirales|Retroviridae|unclassified Retroviridae|Human endogenous retroviruses|Human endogenous retrovirus H|HERV-H/env60
lymph01|contig_789	MF782455.1	77.143	105	12	4	263	367	729343	729435	9.06e-12	75.2	Viruses|dsDNA viruses, no RNA stage|Mimiviridae|unclassified Mimiviridae|Klosneuvirinae|Klosneuvirus|Bodo saltans virus
lymph01|contig_798	KU746283.1	81.513	119	21	1	267	385	210	93	7.56e-23	113	Viruses|ssRNA viruses|ssRNA negative-strand viruses|Arenaviridae|Mammarenavirus|Guanarito mammarenavirus
lymph01|contig_803	KR093640.1	87.73	163	20	0	132	294	3657	3819	9.57e-51	205	Viruses|dsDNA viruses, no RNA stage|Caudovirales|Siphoviridae|unclassified Siphoviridae|Moraxella phage Mcat16
lymph01|contig_840	KY684112.1	69.549	266	75	5	59	319	77400	77664	1.12e-18	98.7	Viruses|dsDNA viruses, no RNA stage|Mimiviridae|unclassified Mimiviridae|Klosneuvirinae|Klosneuvirus|Klosneuvirus KNV1
lymph01|contig_857	KM209255.1	81.116	233	42	2	79	310	1764	1533	6.63e-54	215	Viruses|dsDNA viruses, no RNA stage|Caudovirales|Ackermannviridae|Aglimvirinae|Limestonevirus|unclassified Limestonevirus|Dickeya phage phiDP10.3
lymph01|contig_911	KR093640.1	94.18	189	10	1	34	222	3959	3772	9.45e-76	288	Viruses|dsDNA viruses, no RNA stage|Caudovirales|Siphoviridae|unclassified Siphoviridae|Moraxella phage Mcat16
lymph01|contig_928	AB898756.1	78.632	117	25	0	76	192	6369	6253	7.94e-19	98.7	Viruses|Ortervirales|Retroviridae|Orthoretrovirinae|Gammaretrovirus|Feline leukemia virus
lymph01|contig_929	AB047240.1	95.758	330	14	0	230	559	9483	9154	1.73e-149	533	Viruses|Ortervirales|Retroviridae|unclassified Retroviridae|Human endogenous retroviruses|Human endogenous retrovirus K|Human endogenous retrovirus HERV-K(II)
lymph01|contig_932	S52495.1	80.242	248	47	2	30	277	292	47	3.36e-55	219	Viruses|unclassified bacterial viruses|Phage 16
lymph01|contig_933	KR011281.1	75.862	116	26	1	275	390	9108	9221	2.1e-13	80.6	Viruses|dsDNA viruses, no RNA stage|Herpesvirales|Herpesviridae|Alphaherpesvirinae|Simplexvirus|Human alphaherpesvirus 1
lymph01|contig_954	AB111967.1	84.793	217	33	0	33	249	4389	4605	2.84e-62	242	Viruses|ssRNA viruses|ssRNA positive-strand viruses, no DNA stage|Flaviviridae|Pestivirus|Pestivirus A|Bovine viral diarrhea virus isolates and strains|Bovine viral diarrhea virus T-20
lymph01|contig_956	KM209255.1	81.373	204	38	0	371	574	3413	3210	1.64e-48	197	Viruses|dsDNA viruses, no RNA stage|Caudovirales|Ackermannviridae|Aglimvirinae|Limestonevirus|unclassified Limestonevirus|Dickeya phage phiDP10.3
lymph01|contig_969	KT820662.1	67.559	299	95	1	141	437	54820	55118	4.63e-19	100	Viruses|dsDNA viruses, no RNA stage|Phycodnaviridae|unclassified Phycodnaviridae|Chrysochromulina ericina virus
lymph01|contig_979	MF289414.1	87.379	103	10	2	159	259	12279	12178	7.65e-26	122	Viruses|ssRNA viruses|ssRNA negative-strand viruses|Bunyavirales|Nairoviridae|Orthonairovirus|Crimean-Congo hemorrhagic fever orthonairovirus
lymph01|contig_1014	S52495.1	77.183	355	73	5	111	460	47	398	1.54e-67	260	Viruses|unclassified bacterial viruses|Phage 16
lymph01|contig_1033	MF289414.1	74.815	135	10	1	198	308	12310	12176	1.87e-21	107	Viruses|ssRNA viruses|ssRNA negative-strand viruses|Bunyavirales|Nairoviridae|Orthonairovirus|Crimean-Congo hemorrhagic fever orthonairovirus
lymph01|contig_1036	KR093640.1	89.634	164	16	1	111	273	4200	4037	3.98e-54	215	Viruses|dsDNA viruses, no RNA stage|Caudovirales|Siphoviridae|unclassified Siphoviridae|Moraxella phage Mcat16
lymph01|contig_1044	KM209255.1	81.731	104	19	0	350	453	3875	3978	1.02e-19	102	Viruses|dsDNA viruses, no RNA stage|Caudovirales|Ackermannviridae|Aglimvirinae|Limestonevirus|unclassified Limestonevirus|Dickeya phage phiDP10.3
lymph01|contig_1062	KM209255.1	83.471	121	20	0	50	170	870	990	5.68e-28	129	Viruses|dsDNA viruses, no RNA stage|Caudovirales|Ackermannviridae|Aglimvirinae|Limestonevirus|unclassified Limestonevirus|Dickeya phage phiDP10.3
lymph01|contig_1069	KM209255.1	83.158	190	32	0	216	405	1780	1591	5.53e-49	199	Viruses|dsDNA viruses, no RNA stage|Caudovirales|Ackermannviridae|Aglimvirinae|Limestonevirus|unclassified Limestonevirus|Dickeya phage phiDP10.3
lymph01|contig_1120	GU934326.1	80	220	34	6	6	221	668	455	7.33e-44	181	Viruses|Ortervirales|Retroviridae|unclassified Retroviridae|LNras*SN acutely transforming retrovirus
lymph01|contig_1125	AF191073.1	76.263	198	44	3	60	255	974	1170	8.63e-31	138	Viruses|dsDNA viruses, no RNA stage|Herpesvirales|Herpesviridae|Betaherpesvirinae|Cytomegalovirus|Cercopithecine betaherpesvirus 5|Stealth virus 1
lymph01|contig_1134	JQ679013.1	88.966	145	16	0	144	288	2301	2445	1.22e-46	190	Viruses|ssRNA viruses|ssRNA positive-strand viruses, no DNA stage|Hepeviridae|Orthohepevirus|Orthohepevirus A|Hepatitis E virus
lymph01|contig_1147	X00144.1	73.649	148	35	2	183	328	1679	1824	7.64e-15	86	Viruses|Ortervirales|Retroviridae|Orthoretrovirinae|Alpharetrovirus|Avian leukosis virus|Avian leukemia virus
lymph01|contig_1149	KY684104.1	78.831	496	105	0	42	537	161495	161990	7.41e-116	421	Viruses|dsDNA viruses, no RNA stage|Mimiviridae|unclassified Mimiviridae|Klosneuvirinae|Hokovirus|Hokovirus HKV1
lymph01|contig_1152	KY684104.1	79.379	354	73	0	34	387	161724	162077	2.38e-82	309	Viruses|dsDNA viruses, no RNA stage|Mimiviridae|unclassified Mimiviridae|Klosneuvirinae|Hokovirus|Hokovirus HKV1
lymph01|contig_1158	FJ751933.1	79.144	187	37	2	157	343	248	64	1.01e-35	154	Viroids|Pospiviroidae|Pospiviroid|Citrus exocortis viroid|Citrus exocortis Yucatan viroid
lymph01|contig_1176	K01643.1	85	180	27	0	1	180	3918	3739	2.19e-50	203	Viruses|Ortervirales|Retroviridae|Orthoretrovirinae|Gammaretrovirus|Feline leukemia virus|Feline sarcoma virus
lymph01|contig_1187	GU934326.1	71.552	116	27	2	88	200	1079	967	2e-06	57.2	Viruses|Ortervirales|Retroviridae|unclassified Retroviridae|LNras*SN acutely transforming retrovirus
lymph01|contig_1198	KM209288.1	79.085	153	32	0	7	159	309	157	3.06e-29	132	Viruses|dsDNA viruses, no RNA stage|Caudovirales|Ackermannviridae|Aglimvirinae|Limestonevirus|unclassified Limestonevirus|Dickeya phage phiDP23.1
lymph01|contig_1207	KU746283.1	100	212	0	0	79	290	66	277	1.19e-104	383	Viruses|ssRNA viruses|ssRNA negative-strand viruses|Arenaviridae|Mammarenavirus|Guanarito mammarenavirus
lymph01|contig_1215	KT982185.1	85.43	151	22	0	10	160	495	645	1.85e-41	174	Viruses|Ortervirales|Retroviridae|Orthoretrovirinae|Lentivirus|Human immunodeficiency virus 1
lymph01|contig_1216	KM209277.1	73.874	111	29	0	48	158	1351	1241	3.13e-10	69.8	Viruses|dsDNA viruses, no RNA stage|Caudovirales|Ackermannviridae|Aglimvirinae|Limestonevirus|unclassified Limestonevirus|Dickeya phage phiDP23.1
lymph01|contig_1231	JQ679013.1	91.406	128	11	0	8	135	2395	2268	6.5e-44	181	Viruses|ssRNA viruses|ssRNA positive-strand viruses, no DNA stage|Hepeviridae|Orthohepevirus|Orthohepevirus A|Hepatitis E virus
lymph01|contig_1253	KM209255.1	75.781	128	26	1	105	227	2489	2616	1.02e-16	91.5	Viruses|dsDNA viruses, no RNA stage|Caudovirales|Ackermannviridae|Aglimvirinae|Limestonevirus|unclassified Limestonevirus|Dickeya phage phiDP10.3
lymph01|contig_1265	S52495.1	77.183	355	76	4	108	461	47	397	3.8e-68	262	Viruses|unclassified bacterial viruses|Phage 16
lymph01|contig_1268	KM209255.1	85.047	107	16	0	30	136	3309	3415	6.24e-26	122	Viruses|dsDNA viruses, no RNA stage|Caudovirales|Ackermannviridae|Aglimvirinae|Limestonevirus|unclassified Limestonevirus|Dickeya phage phiDP10.3
lymph01|contig_1270	DQ241301.1	83.571	140	23	0	163	302	4237	4376	3.74e-34	149	Viruses|Ortervirales|Retroviridae|Orthoretrovirinae|Gammaretrovirus|unclassified Gammaretrovirus|Murine leukemia-related retroviruses|XMRV-related viruses|Xenotropic MuLV-related virus|Xenotropic MuLV-related virus VP35
lymph01|contig_1304	L13783.1	81.787	291	29	6	53	320	1204	1493	9.79e-74	280	Viruses|ssRNA viruses|ssRNA positive-strand viruses, no DNA stage|Flaviviridae|Pestivirus|Pestivirus A|Bovine viral diarrhea virus 1
lymph01|contig_1306	KM209255.1	92.373	118	6	3	159	274	2675	2791	5.95e-38	161	Viruses|dsDNA viruses, no RNA stage|Caudovirales|Ackermannviridae|Aglimvirinae|Limestonevirus|unclassified Limestonevirus|Dickeya phage phiDP10.3
lymph01|contig_1310	K02712.2	84.021	194	31	0	85	278	2860	3053	1.42e-52	210	Viruses|Ortervirales|Retroviridae|Orthoretrovirinae|Gammaretrovirus|Finkel-Biskis-Jinkins murine sarcoma virus
lymph01|contig_1341	KF527229.1	69.154	201	59	1	150	347	15965	15765	5.86e-14	82.4	Viruses|dsDNA viruses, no RNA stage|Mimiviridae|unclassified Mimiviridae|Megavirus chiliensis|Megavirus terra1
lymph01|contig_1368	KM209255.1	86.207	203	28	0	31	233	1101	1303	8.76e-62	241	Viruses|dsDNA viruses, no RNA stage|Caudovirales|Ackermannviridae|Aglimvirinae|Limestonevirus|unclassified Limestonevirus|Dickeya phage phiDP10.3
lymph01|contig_1388	KM209255.1	81.905	210	37	1	22	230	3204	3413	8.12e-51	205	Viruses|dsDNA viruses, no RNA stage|Caudovirales|Ackermannviridae|Aglimvirinae|Limestonevirus|unclassified Limestonevirus|Dickeya phage phiDP10.3
lymph01|contig_1393	KM209255.1	77.5	120	25	2	224	342	2546	2428	1.41e-15	87.8	Viruses|dsDNA viruses, no RNA stage|Caudovirales|Ackermannviridae|Aglimvirinae|Limestonevirus|unclassified Limestonevirus|Dickeya phage phiDP10.3
lymph01|contig_1415	KJ010489.1	97.08	137	4	0	197	333	1142	1278	1.63e-58	230	Viruses|dsDNA viruses, no RNA stage|Caudovirales|Siphoviridae|unclassified Siphoviridae|Enterococcus phage IME-EFm1
lymph01|contig_1462	KM209255.1	74.101	139	29	4	3	139	2831	2964	2.12e-12	77	Viruses|dsDNA viruses, no RNA stage|Caudovirales|Ackermannviridae|Aglimvirinae|Limestonevirus|unclassified Limestonevirus|Dickeya phage phiDP10.3
lymph01|contig_1468	KM209255.1	90.058	171	17	0	24	194	2330	2500	4.36e-59	232	Viruses|dsDNA viruses, no RNA stage|Caudovirales|Ackermannviridae|Aglimvirinae|Limestonevirus|unclassified Limestonevirus|Dickeya phage phiDP10.3
lymph01|contig_1488	AF191073.1	79.091	220	45	1	197	415	3153	2934	2.1e-45	187	Viruses|dsDNA viruses, no RNA stage|Herpesvirales|Herpesviridae|Betaherpesvirinae|Cytomegalovirus|Cercopithecine betaherpesvirus 5|Stealth virus 1
lymph01|contig_1494	X00255.1	89.888	178	18	0	80	257	590	413	8.47e-62	241	Viruses|Ortervirales|Retroviridae|Orthoretrovirinae|Gammaretrovirus|Feline leukemia virus|Feline sarcoma virus
lymph01|contig_1495	JQ036305.1	94.068	118	7	0	204	321	376	259	7.29e-44	181	Viruses|ssRNA viruses|ssRNA positive-strand viruses, no DNA stage|Hepeviridae|Orthohepevirus|Orthohepevirus A|Hepatitis E virus
lymph01|contig_1505	AY598438.1	72.917	144	37	2	57	199	1016	1158	2.01e-12	77	Viruses|dsDNA viruses, no RNA stage|Poxviridae|Entomopoxvirinae|unassigned Entomopoxvirinae|Diachasmimorpha entomopoxvirus|Diachasmimorpha longicaudata entomopoxvirus
lymph01|contig_1524	KY742649.2	100	164	0	0	161	324	13655	13818	1.24e-78	297	Viruses|dsDNA viruses, no RNA stage|Caudovirales|Podoviridae|Nonanavirus|unclassified Nonanavirus|Proteus phage VB_PmiS-Isfahan
lymph01|contig_1545	LK931484.1	90.909	154	14	0	58	211	1848	1695	3.24e-54	215	Viruses|ssDNA viruses|Genomoviridae|Gemykrogvirus|Bovine associated gemykrogvirus 1|HCBI9.212 virus
spleen01|contig_2	AF191073.1	85.606	264	35	3	4	266	3007	2746	1.27e-77	295	Viruses|dsDNA viruses, no RNA stage|Herpesvirales|Herpesviridae|Betaherpesvirinae|Cytomegalovirus|Cercopithecine betaherpesvirus 5|Stealth virus 1
spleen01|contig_27	KU746283.1	97.63	211	4	1	383	593	343	134	1.04e-95	354	Viruses|ssRNA viruses|ssRNA negative-strand viruses|Arenaviridae|Mammarenavirus|Guanarito mammarenavirus
spleen01|contig_41	AJ289710.2	90.132	304	19	2	50	342	3206	3509	9.47e-114	414	Viruses|Ortervirales|Retroviridae|unclassified Retroviridae|Human endogenous retroviruses|Human endogenous retrovirus H|HERV-H/env60
spleen01|contig_50	KY094066.1	86.574	216	28	1	321	535	8359	8574	6.52e-66	255	Viruses|dsDNA viruses, no RNA stage|Poxviridae|Chordopoxvirinae|unclassified Chordopoxvirinae|BeAn 58058 virus
spleen01|contig_67	AB972431.1	97.087	103	3	0	332	434	1	103	6.1e-41	172	Viruses|ssRNA viruses|ssRNA negative-strand viruses|Arenaviridae|Mammarenavirus|Luna mammarenavirus
spleen01|contig_82	KY742649.2	98.551	138	2	0	126	263	13879	13742	1.01e-61	241	Viruses|dsDNA viruses, no RNA stage|Caudovirales|Podoviridae|Nonanavirus|unclassified Nonanavirus|Proteus phage VB_PmiS-Isfahan
spleen01|contig_94	KY348373.1	99.615	260	0	1	199	457	226113	225854	7.11e-128	461	Viruses|dsDNA viruses, no RNA stage|Herpesvirales|Herpesviridae|Betaherpesvirinae|Muromegalovirus|Murid betaherpesvirus 1
spleen01|contig_127	MF510327.1	73.267	101	26	1	12	111	105837	105937	2.07e-09	68	Viruses|dsDNA viruses, no RNA stage|Herpesvirales|Herpesviridae|Alphaherpesvirinae|Simplexvirus|Human alphaherpesvirus 2
spleen01|contig_146	MF289414.1	88.696	115	10	2	193	305	12176	12289	2.52e-32	143	Viruses|ssRNA viruses|ssRNA negative-strand viruses|Bunyavirales|Nairoviridae|Orthonairovirus|Crimean-Congo hemorrhagic fever orthonairovirus
spleen01|contig_154	JQ679013.1	97.701	174	4	0	123	296	2272	2445	2.06e-78	297	Viruses|ssRNA viruses|ssRNA positive-strand viruses, no DNA stage|Hepeviridae|Orthohepevirus|Orthohepevirus A|Hepatitis E virus
spleen01|contig_168	KM209255.1	68.122	687	181	16	1	662	3466	4139	2.82e-53	214	Viruses|dsDNA viruses, no RNA stage|Caudovirales|Ackermannviridae|Aglimvirinae|Limestonevirus|unclassified Limestonevirus|Dickeya phage phiDP10.3
spleen01|contig_173	KY742649.2	93.75	144	6	1	22	162	13708	13851	1.67e-54	217	Viruses|dsDNA viruses, no RNA stage|Caudovirales|Podoviridae|Nonanavirus|unclassified Nonanavirus|Proteus phage VB_PmiS-Isfahan
spleen01|contig_177	MF289414.1	90.476	105	7	2	142	244	12207	12310	2.52e-31	140	Viruses|ssRNA viruses|ssRNA negative-strand viruses|Bunyavirales|Nairoviridae|Orthonairovirus|Crimean-Congo hemorrhagic fever orthonairovirus
spleen01|contig_187	KU746283.1	95.522	134	5	1	211	344	29	161	6.09e-53	212	Viruses|ssRNA viruses|ssRNA negative-strand viruses|Arenaviridae|Mammarenavirus|Guanarito mammarenavirus
spleen01|contig_189	KR093640.1	75.17	588	120	3	90	676	3657	4219	5.3e-113	412	Viruses|dsDNA viruses, no RNA stage|Caudovirales|Siphoviridae|unclassified Siphoviridae|Moraxella phage Mcat16
spleen01|contig_194	KY766069.1	88.028	284	26	5	84	365	10874	11151	1.24e-92	343	Viruses|ssRNA viruses|ssRNA positive-strand viruses, no DNA stage|Flaviviridae|Flavivirus|Zika virus
spleen01|contig_214	S52495.1	79.752	242	47	2	313	553	47	287	8.93e-52	208	Viruses|unclassified bacterial viruses|Phage 16
spleen01|contig_284	MF289414.1	89.216	102	8	2	399	498	12176	12276	8.96e-28	129	Viruses|ssRNA viruses|ssRNA negative-strand viruses|Bunyavirales|Nairoviridae|Orthonairovirus|Crimean-Congo hemorrhagic fever orthonairovirus
spleen01|contig_315	KM209255.1	77.995	409	83	5	92	497	3435	3031	2.3e-84	316	Viruses|dsDNA viruses, no RNA stage|Caudovirales|Ackermannviridae|Aglimvirinae|Limestonevirus|unclassified Limestonevirus|Dickeya phage phiDP10.3
spleen01|contig_345	KY271398.1	96.445	422	15	0	82	503	791	1212	0	693	Viruses|dsDNA viruses, no RNA stage|Caudovirales|Myoviridae|Peduovirinae|P2virus|unclassified P2virus|Klebsiella phage 4 LV-2017
spleen01|contig_370	DQ115859.1	71.493	221	49	5	162	375	623	410	5.22e-21	105	Viruses|dsDNA viruses, no RNA stage|Caudovirales|Myoviridae|unclassified Myoviridae|Cyanobacteria phage AS-1
spleen01|contig_403	KU746283.1	95.679	162	7	0	168	329	116	277	1.08e-67	260	Viruses|ssRNA viruses|ssRNA negative-strand viruses|Arenaviridae|Mammarenavirus|Guanarito mammarenavirus
spleen01|contig_435	AF191073.1	83.929	168	26	1	1	168	3074	2908	8.74e-43	178	Viruses|dsDNA viruses, no RNA stage|Herpesvirales|Herpesviridae|Betaherpesvirinae|Cytomegalovirus|Cercopithecine betaherpesvirus 5|Stealth virus 1
spleen01|contig_472	KY094066.1	82.902	193	31	1	33	225	8571	8381	8.87e-49	197	Viruses|dsDNA viruses, no RNA stage|Poxviridae|Chordopoxvirinae|unclassified Chordopoxvirinae|BeAn 58058 virus
spleen01|contig_537	KT724048.1	74.126	143	37	0	40	182	3713	3855	1.01e-16	91.5	Viruses|Ortervirales|Retroviridae|Orthoretrovirinae|Gammaretrovirus|Gibbon ape leukemia virus
spleen01|contig_555	KU963250.1	67.284	324	84	12	3	318	12369	12060	8.84e-11	73.4	Viruses|dsDNA viruses, no RNA stage|Caudovirales|Siphoviridae|unclassified Siphoviridae|Gordonia phage Vivi2
spleen01|contig_565	K01643.1	78.235	170	37	0	3	172	4090	4259	2.3e-31	140	Viruses|Ortervirales|Retroviridae|Orthoretrovirinae|Gammaretrovirus|Feline leukemia virus|Feline sarcoma virus
spleen01|contig_585	AF268174.1	94.828	116	6	0	48	163	1144	1029	3.25e-44	183	Viruses|ssRNA viruses|ssRNA positive-strand viruses, no DNA stage|Flaviviridae|Pestivirus|Pestivirus B|Bovine viral diarrhea virus 2
spleen01|contig_662	KM209255.1	73.37	184	43	5	155	335	2313	2493	8.4e-18	95.1	Viruses|dsDNA viruses, no RNA stage|Caudovirales|Ackermannviridae|Aglimvirinae|Limestonevirus|unclassified Limestonevirus|Dickeya phage phiDP10.3
spleen01|contig_690	KY348373.1	100	182	0	0	184	365	225784	225965	2.38e-88	329	Viruses|dsDNA viruses, no RNA stage|Herpesvirales|Herpesviridae|Betaherpesvirinae|Muromegalovirus|Murid betaherpesvirus 1
spleen01|contig_694	KY555145.1	84.211	171	26	1	58	228	141155	140986	3.3e-44	183	Viruses|dsDNA viruses, no RNA stage|Caudovirales|Siphoviridae|Phicbkvirus|unclassified Phicbkvirus|Caulobacter phage Ccr29
spleen01|contig_751	M11841.1	73.881	134	35	0	170	303	620	753	1.37e-14	84.2	Viruses|Ortervirales|Retroviridae|Orthoretrovirinae|Betaretrovirus|Mason-Pfizer monkey virus|Simian retrovirus 1
spleen01|contig_870	GU934326.1	71.552	116	27	2	112	224	967	1079	2e-06	57.2	Viruses|Ortervirales|Retroviridae|unclassified Retroviridae|LNras*SN acutely transforming retrovirus
spleen01|contig_896	AF065756.1	73.148	108	29	0	183	290	137	30	1.39e-08	64.4	Viruses|dsDNA viruses, no RNA stage|Herpesvirales|Herpesviridae|Betaherpesvirinae|Cytomegalovirus|Cercopithecine betaherpesvirus 5|Stealth virus 1
spleen01|contig_911	L13783.1	83.529	340	32	6	1	317	1334	996	1.55e-96	356	Viruses|ssRNA viruses|ssRNA positive-strand viruses, no DNA stage|Flaviviridae|Pestivirus|Pestivirus A|Bovine viral diarrhea virus 1
lung02|contig_27	KM972720.1	99.145	117	0	1	180	296	1	116	3.9e-50	203	Viruses|ssRNA viruses|ssRNA negative-strand viruses|Bunyavirales|Peribunyaviridae|Orthobunyavirus|Tete orthobunyavirus
lung02|contig_51	AF191073.1	79.394	165	32	2	277	441	2906	3068	1.2e-30	138	Viruses|dsDNA viruses, no RNA stage|Herpesvirales|Herpesviridae|Betaherpesvirinae|Cytomegalovirus|Cercopithecine betaherpesvirus 5|Stealth virus 1
lung02|contig_64	U27241.1	87.043	301	34	5	107	405	1059	1356	3.12e-94	349	Viruses|Ortervirales|Retroviridae|unclassified Retroviridae|Human endogenous retroviruses|Human endogenous retrovirus
lung02|contig_71	KU746283.1	99.174	121	1	0	362	482	1	121	1.78e-53	214	Viruses|ssRNA viruses|ssRNA negative-strand viruses|Arenaviridae|Mammarenavirus|Guanarito mammarenavirus
lung02|contig_73	KR866116.1	73.15	473	121	5	2	471	5245	5714	1.1e-68	264	Viruses|ssRNA viruses|ssRNA positive-strand viruses, no DNA stage|Flaviviridae|Pestivirus|Pestivirus A|Bovine viral diarrhea virus 1
lung02|contig_76	X14842.1	92.818	362	26	0	114	475	1145	784	1.43e-150	536	Viruses|Ortervirales|Retroviridae|Orthoretrovirinae|Gammaretrovirus|Feline leukemia virus|Feline sarcoma virus
lung02|contig_138	KM209288.1	82.734	139	22	2	394	531	58	195	4.79e-30	136	Viruses|dsDNA viruses, no RNA stage|Caudovirales|Ackermannviridae|Aglimvirinae|Limestonevirus|unclassified Limestonevirus|Dickeya phage phiDP23.1
lung02|contig_140	AB898927.1	71.739	138	39	0	240	377	1908	2045	3.08e-11	73.4	Viruses|Ortervirales|Retroviridae|Orthoretrovirinae|Gammaretrovirus|Feline leukemia virus
lung02|contig_164	AP017398.1	71.951	164	46	0	474	637	7558	7721	2.14e-15	89.7	Viruses|dsDNA viruses, no RNA stage|Marseilleviridae|unclassified Marseilleviridae|Tokyovirus A1
lung02|contig_165	KM209288.1	85.03	167	25	0	152	318	320	154	8.34e-46	188	Viruses|dsDNA viruses, no RNA stage|Caudovirales|Ackermannviridae|Aglimvirinae|Limestonevirus|unclassified Limestonevirus|Dickeya phage phiDP23.1
lung02|contig_254	LN680393.2	68.108	185	55	3	193	376	1786	1967	8.73e-07	59	Viruses|dsRNA viruses|Partitiviridae|unclassified Partitiviridae|Pittosporum cryptic virus-1
lung02|contig_255	AF191073.1	76.437	348	56	10	73	399	3233	2891	2.21e-60	237	Viruses|dsDNA viruses, no RNA stage|Herpesvirales|Herpesviridae|Betaherpesvirinae|Cytomegalovirus|Cercopithecine betaherpesvirus 5|Stealth virus 1
lung02|contig_264	KF908239.1	74.528	106	26	1	2	106	118611	118716	6.19e-09	66.2	Viruses|dsDNA viruses, no RNA stage|Herpesvirales|Herpesviridae|Alphaherpesvirinae|Simplexvirus|Papiine alphaherpesvirus 2
lung02|contig_302	JX291540.1	80.531	113	20	1	220	332	1800	1910	6.32e-20	102	Viruses|dsRNA viruses|Hypoviridae|Hypovirus|unclassified Hypovirus|Trichoderma hypovirus
lung02|contig_305	U89438.1	97.727	220	5	0	141	360	446	227	1.06e-101	374	Viruses|ssRNA viruses|ssRNA positive-strand viruses, no DNA stage|Flaviviridae|Pestivirus|Pestivirus A|Bovine viral diarrhea virus 1
lung02|contig_314	KY040274.1	81.069	449	85	0	23	471	84073	83625	1.52e-117	426	Viruses|dsDNA viruses, no RNA stage|Poxviridae|Chordopoxvirinae|Molluscipoxvirus|Molluscum contagiosum virus|Molluscum contagiosum virus subtype 2
lung02|contig_332	M27088.1	91.736	242	14	5	470	705	244	3	1.2e-87	329	Viruses|Retro-transcribing viruses|Hepadnaviridae|Orthohepadnavirus|Hepatitis B virus
lung02|contig_357	M80675.1	88.55	393	45	0	1	393	1588	1196	1.62e-141	506	Viruses|Ortervirales|Retroviridae|unclassified Retroviridae|AKT8 retrovirus
lung02|contig_368	AF357971.1	88.525	244	28	0	343	586	652	895	1.63e-83	315	Viruses|Ortervirales|Retroviridae|Orthoretrovirinae|Betaretrovirus|Jaagsiekte sheep retrovirus
lung02|contig_385	GU244497.1	71.429	329	85	1	234	553	451602	451274	2.38e-41	174	Viruses|dsDNA viruses, no RNA stage|Mimiviridae|Cafeteriavirus|Cafeteria roenbergensis virus|Cafeteria roenbergensis virus BV-PW1
lung02|contig_422	KY094066.1	84.259	108	17	0	438	545	8305	8412	1.2e-24	118	Viruses|dsDNA viruses, no RNA stage|Poxviridae|Chordopoxvirinae|unclassified Chordopoxvirinae|BeAn 58058 virus
lung02|contig_427	S75221.1	87.755	147	18	0	361	507	147	1	1.32e-44	185	Viruses|Ortervirales|Retroviridae|Orthoretrovirinae|Betaretrovirus|Mouse mammary tumor virus
lung02|contig_467	X00255.1	95.238	126	6	0	130	255	538	663	8.72e-50	201	Viruses|Ortervirales|Retroviridae|Orthoretrovirinae|Gammaretrovirus|Feline leukemia virus|Feline sarcoma virus
lung02|contig_468	KM209255.1	75.785	223	50	2	253	473	2283	2503	1.8e-35	154	Viruses|dsDNA viruses, no RNA stage|Caudovirales|Ackermannviridae|Aglimvirinae|Limestonevirus|unclassified Limestonevirus|Dickeya phage phiDP10.3
lung02|contig_480	AF065755.1	84.483	116	18	0	73	188	181	296	4.51e-28	129	Viruses|dsDNA viruses, no RNA stage|Herpesvirales|Herpesviridae|Betaherpesvirinae|Cytomegalovirus|Cercopithecine betaherpesvirus 5|Stealth virus 1
lung02|contig_485	K01643.1	70.085	234	68	2	215	447	3463	3695	2.6e-19	100	Viruses|Ortervirales|Retroviridae|Orthoretrovirinae|Gammaretrovirus|Feline leukemia virus|Feline sarcoma virus
lung02|contig_493	KJ705001.1	65.204	319	101	5	217	530	20973	20660	1.06e-07	62.6	Viruses|dsDNA viruses, no RNA stage|Herpesvirales|Herpesviridae|Gammaherpesvirinae|Macavirus|Bovine gammaherpesvirus 6
lung02|contig_504	MG198570.1	68.882	331	93	5	132	457	66355	66030	3.62e-25	120	Viruses|dsDNA viruses, no RNA stage|Caudovirales|Myoviridae|unclassified Myoviridae|Lake Baikal phage Baikal-20-5m-C28
lung02|contig_513	MF289414.1	92.647	136	7	2	365	498	12310	12176	4.94e-48	196	Viruses|ssRNA viruses|ssRNA negative-strand viruses|Bunyavirales|Nairoviridae|Orthonairovirus|Crimean-Congo hemorrhagic fever orthonairovirus
lung02|contig_523	KY684108.1	65.934	273	85	3	171	439	326199	325931	2.13e-09	68	Viruses|dsDNA viruses, no RNA stage|Mimiviridae|unclassified Mimiviridae|Klosneuvirinae|Klosneuvirus|Klosneuvirus KNV1
lung02|contig_528	KM209288.1	91.975	162	13	0	282	443	322	161	2.21e-59	233	Viruses|dsDNA viruses, no RNA stage|Caudovirales|Ackermannviridae|Aglimvirinae|Limestonevirus|unclassified Limestonevirus|Dickeya phage phiDP23.1
lung02|contig_633	JX997171.1	69.281	153	44	1	482	634	272318	272467	1.34e-07	62.6	Viruses|dsDNA viruses, no RNA stage|Phycodnaviridae|Chlorovirus|unclassified Chlorovirus|Paramecium bursaria Chlorella virus KS1B
lung02|contig_668	HQ840738.1	69.565	138	33	3	244	374	6249	6114	8.23e-06	55.4	Viruses|dsDNA viruses, no RNA stage|Herpesvirales|Herpesviridae|Alphaherpesvirinae|Mardivirus|Gallid alphaherpesvirus 3
lung02|contig_684	DQ115822.1	67.308	260	79	2	435	688	1264	1005	1.31e-13	82.4	Viruses|dsDNA viruses, no RNA stage|Caudovirales|Myoviridae|unclassified Myoviridae|Cyanobacteria phage AS-1
lung02|contig_689	KC977570.1	78.626	131	28	0	379	509	1592295	1592165	3.15e-22	111	Viruses|dsDNA viruses, no RNA stage|unclassified dsDNA viruses|Pandoravirus|Pandoravirus dulcis
lung02|contig_691	J02255.1	100	350	0	0	33	382	5400	5749	1.57e-179	632	Viruses|Ortervirales|Retroviridae|Orthoretrovirinae|Gammaretrovirus|Murine leukemia virus
lung02|contig_736	M80675.1	74.096	498	126	1	33	527	2147	1650	8.22e-84	315	Viruses|Ortervirales|Retroviridae|unclassified Retroviridae|AKT8 retrovirus
lung02|contig_739	KY742649.2	99.407	337	2	0	1086	1422	39802	39466	3.88e-169	600	Viruses|dsDNA viruses, no RNA stage|Caudovirales|Podoviridae|Nonanavirus|unclassified Nonanavirus|Proteus phage VB_PmiS-Isfahan
lung02|contig_750	MF289414.1	91.935	124	7	2	130	251	12271	12149	1.39e-41	174	Viruses|ssRNA viruses|ssRNA negative-strand viruses|Bunyavirales|Nairoviridae|Orthonairovirus|Crimean-Congo hemorrhagic fever orthonairovirus
lung02|contig_754	KM209255.1	94.18	189	8	2	109	294	2856	2668	4.81e-75	286	Viruses|dsDNA viruses, no RNA stage|Caudovirales|Ackermannviridae|Aglimvirinae|Limestonevirus|unclassified Limestonevirus|Dickeya phage phiDP10.3
lung02|contig_765	KY094066.1	89.831	236	24	0	128	363	8576	8341	4.63e-85	318	Viruses|dsDNA viruses, no RNA stage|Poxviridae|Chordopoxvirinae|unclassified Chordopoxvirinae|BeAn 58058 virus
lung02|contig_881	KY094066.1	87.789	303	35	1	478	780	8315	8615	1.18e-102	378	Viruses|dsDNA viruses, no RNA stage|Poxviridae|Chordopoxvirinae|unclassified Chordopoxvirinae|BeAn 58058 virus
lung02|contig_915	M80675.1	73.469	196	50	2	1	195	2177	1983	5.36e-23	113	Viruses|Ortervirales|Retroviridae|unclassified Retroviridae|AKT8 retrovirus
lung02|contig_1008	KM209255.1	91.603	131	11	0	135	265	2770	2640	2.18e-45	187	Viruses|dsDNA viruses, no RNA stage|Caudovirales|Ackermannviridae|Aglimvirinae|Limestonevirus|unclassified Limestonevirus|Dickeya phage phiDP10.3
lung02|contig_1030	Z23152.1	92.248	258	17	3	39	295	269	14	3.82e-99	365	Viruses|Ortervirales|Retroviridae|Orthoretrovirinae|Gammaretrovirus|Kirsten murine sarcoma virus
lung02|contig_1053	KY094066.1	81.208	298	42	2	240	537	8616	8333	3.21e-76	289	Viruses|dsDNA viruses, no RNA stage|Poxviridae|Chordopoxvirinae|unclassified Chordopoxvirinae|BeAn 58058 virus
lung02|contig_1088	AY397620.1	89.302	215	22	1	119	333	230	17	1.99e-73	280	Viruses|dsRNA viruses|Reoviridae|Sedoreovirinae|Orbivirus|Bluetongue virus
lung02|contig_1111	HQ632825.1	69.697	165	44	1	1815	1979	66055	65897	2.94e-10	73.4	Viruses|dsDNA viruses, no RNA stage|Caudovirales|Myoviridae|Tevenvirinae|unclassified Tevenvirinae|Prochlorococcus phage P-SSM5
lung02|contig_1142	KM209255.1	82.857	175	20	5	329	499	1308	1140	2.65e-39	167	Viruses|dsDNA viruses, no RNA stage|Caudovirales|Ackermannviridae|Aglimvirinae|Limestonevirus|unclassified Limestonevirus|Dickeya phage phiDP10.3
lung02|contig_1164	KM209255.1	85.806	155	22	0	61	215	1149	1303	8.89e-44	181	Viruses|dsDNA viruses, no RNA stage|Caudovirales|Ackermannviridae|Aglimvirinae|Limestonevirus|unclassified Limestonevirus|Dickeya phage phiDP10.3
lung02|contig_1183	HQ632826.1	70.326	583	163	6	100	677	196079	196656	2.97e-65	253	Viruses|dsDNA viruses, no RNA stage|Phycodnaviridae|Prasinovirus|unclassified Prasinovirus|Micromonas pusilla virus 12T
lung02|contig_1190	DQ115822.1	68.582	261	74	4	374	627	1264	1005	4.04e-16	91.5	Viruses|dsDNA viruses, no RNA stage|Caudovirales|Myoviridae|unclassified Myoviridae|Cyanobacteria phage AS-1
lung02|contig_1232	AY994120.1	79.048	105	22	0	75	179	223	119	1.28e-16	91.5	Viruses|dsDNA viruses, no RNA stage|Iridoviridae|unclassified Iridoviridae|Turbot reddish body syndrome iridovirus
lung02|contig_1270	KY094066.1	80.663	181	23	2	1	169	8436	8616	2.87e-40	170	Viruses|dsDNA viruses, no RNA stage|Poxviridae|Chordopoxvirinae|unclassified Chordopoxvirinae|BeAn 58058 virus
lung02|contig_1332	KY684109.1	70.44	159	45	2	43	200	70619	70462	1.53e-09	68	Viruses|dsDNA viruses, no RNA stage|Mimiviridae|unclassified Mimiviridae|Klosneuvirinae|Klosneuvirus|Klosneuvirus KNV1
lung02|contig_1408	KY094066.1	88.502	287	32	1	158	444	8617	8332	4.31e-99	365	Viruses|dsDNA viruses, no RNA stage|Poxviridae|Chordopoxvirinae|unclassified Chordopoxvirinae|BeAn 58058 virus
lung02|contig_1422	AF065688.1	80	100	19	1	438	537	221	319	2.02e-15	87.8	Viruses|dsDNA viruses, no RNA stage|Herpesvirales|Herpesviridae|Betaherpesvirinae|Cytomegalovirus|Cercopithecine betaherpesvirus 5|Stealth virus 1
lung02|contig_1438	KM209255.1	85.437	206	19	4	184	380	879	676	6.37e-58	228	Viruses|dsDNA viruses, no RNA stage|Caudovirales|Ackermannviridae|Aglimvirinae|Limestonevirus|unclassified Limestonevirus|Dickeya phage phiDP10.3
lung02|contig_1440	KP317931.1	71.598	169	46	2	145	312	5224	5057	6.73e-14	82.4	Viruses|ssRNA viruses|ssRNA negative-strand viruses|Mononegavirales|Pneumoviridae|Orthopneumovirus|Human orthopneumovirus
lung02|contig_1506	KM209255.1	85.047	107	16	0	121	227	3415	3309	6.24e-26	122	Viruses|dsDNA viruses, no RNA stage|Caudovirales|Ackermannviridae|Aglimvirinae|Limestonevirus|unclassified Limestonevirus|Dickeya phage phiDP10.3
lung02|contig_1573	M80675.1	71.326	279	75	3	63	337	1848	2125	1.67e-29	134	Viruses|Ortervirales|Retroviridae|unclassified Retroviridae|AKT8 retrovirus
lung02|contig_1613	X00255.1	91.362	301	25	1	2	301	813	513	1.71e-116	423	Viruses|Ortervirales|Retroviridae|Orthoretrovirinae|Gammaretrovirus|Feline leukemia virus|Feline sarcoma virus
lung02|contig_1623	JN885998.1	65.818	275	86	3	199	465	335425	335151	6.76e-09	66.2	Viruses|dsDNA viruses, no RNA stage|Mimiviridae|unclassified Mimiviridae|Moumouvirus|Moumouvirus Monve
lung02|contig_1627	KM209255.1	85.897	156	22	0	127	282	5017	5172	2.9e-44	183	Viruses|dsDNA viruses, no RNA stage|Caudovirales|Ackermannviridae|Aglimvirinae|Limestonevirus|unclassified Limestonevirus|Dickeya phage phiDP10.3
lung02|contig_1653	GU244497.1	76.538	260	58	1	61	320	451196	451452	5.02e-47	192	Viruses|dsDNA viruses, no RNA stage|Mimiviridae|Cafeteriavirus|Cafeteria roenbergensis virus|Cafeteria roenbergensis virus BV-PW1
lung02|contig_1689	KJ645900.1	76.923	117	22	3	423	535	167353	167238	3.85e-13	80.6	Viruses|dsDNA viruses, no RNA stage|Phycodnaviridae|unclassified Phycodnaviridae|Aureococcus anophagefferens virus
lung02|contig_1703	AB111967.1	86.784	227	30	0	230	456	4616	4390	8.76e-72	275	Viruses|ssRNA viruses|ssRNA positive-strand viruses, no DNA stage|Flaviviridae|Pestivirus|Pestivirus A|Bovine viral diarrhea virus isolates and strains|Bovine viral diarrhea virus T-20
lung02|contig_1715	X00255.1	92.453	159	12	0	67	225	599	441	1.74e-59	233	Viruses|Ortervirales|Retroviridae|Orthoretrovirinae|Gammaretrovirus|Feline leukemia virus|Feline sarcoma virus
lung02|contig_1719	KM209255.1	84.694	196	29	1	139	334	1754	1560	4.72e-54	215	Viruses|dsDNA viruses, no RNA stage|Caudovirales|Ackermannviridae|Aglimvirinae|Limestonevirus|unclassified Limestonevirus|Dickeya phage phiDP10.3
lung02|contig_1779	AY117144.1	92.027	301	24	0	95	395	536	236	3.92e-120	435	Viruses|ssRNA viruses|ssRNA positive-strand viruses, no DNA stage|Flaviviridae|Pestivirus|Pestivirus A|Bovine viral diarrhea virus 1
lung02|contig_1830	KY742649.2	99.2	125	1	0	1	125	13687	13811	1.14e-55	221	Viruses|dsDNA viruses, no RNA stage|Caudovirales|Podoviridae|Nonanavirus|unclassified Nonanavirus|Proteus phage VB_PmiS-Isfahan
lung02|contig_1895	KM209255.1	85.294	136	16	2	203	334	2851	2716	1.47e-34	150	Viruses|dsDNA viruses, no RNA stage|Caudovirales|Ackermannviridae|Aglimvirinae|Limestonevirus|unclassified Limestonevirus|Dickeya phage phiDP10.3
lung02|contig_1928	KM209255.1	82.692	104	16	2	77	179	1006	1108	2.22e-19	100	Viruses|dsDNA viruses, no RNA stage|Caudovirales|Ackermannviridae|Aglimvirinae|Limestonevirus|unclassified Limestonevirus|Dickeya phage phiDP10.3
lung02|contig_1965	KM209288.1	85.714	140	14	3	290	423	565	426	1.29e-35	154	Viruses|dsDNA viruses, no RNA stage|Caudovirales|Ackermannviridae|Aglimvirinae|Limestonevirus|unclassified Limestonevirus|Dickeya phage phiDP23.1
lung02|contig_1969	X00255.1	86.719	384	51	0	681	1064	822	439	5.13e-128	462	Viruses|Ortervirales|Retroviridae|Orthoretrovirinae|Gammaretrovirus|Feline leukemia virus|Feline sarcoma virus
lung02|contig_1979	MF289414.1	90.476	105	7	2	15	117	12176	12279	2.73e-31	140	Viruses|ssRNA viruses|ssRNA negative-strand viruses|Bunyavirales|Nairoviridae|Orthonairovirus|Crimean-Congo hemorrhagic fever orthonairovirus
lung02|contig_2017	KY684109.1	63.866	357	127	1	213	569	142366	142012	4.78e-07	60.8	Viruses|dsDNA viruses, no RNA stage|Mimiviridae|unclassified Mimiviridae|Klosneuvirinae|Klosneuvirus|Klosneuvirus KNV1
lung02|contig_2026	X00144.1	85.461	282	41	0	3	284	1607	1888	2.11e-86	324	Viruses|Ortervirales|Retroviridae|Orthoretrovirinae|Alpharetrovirus|Avian leukosis virus|Avian leukemia virus
lung02|contig_2027	KT820662.1	73.292	161	41	2	396	555	54741	54900	7.51e-16	89.7	Viruses|dsDNA viruses, no RNA stage|Phycodnaviridae|unclassified Phycodnaviridae|Chrysochromulina ericina virus
lung02|contig_2045	HQ632826.1	70.95	358	94	6	32	381	196373	196728	2.71e-37	159	Viruses|dsDNA viruses, no RNA stage|Phycodnaviridae|Prasinovirus|unclassified Prasinovirus|Micromonas pusilla virus 12T
lung02|contig_2058	AJ289710.2	88.704	301	24	2	99	389	3505	3205	1.19e-106	390	Viruses|Ortervirales|Retroviridae|unclassified Retroviridae|Human endogenous retroviruses|Human endogenous retrovirus H|HERV-H/env60
lung02|contig_2086	D00735.1	73.148	108	19	2	380	477	1053	946	2.19e-08	64.4	Viruses|dsDNA viruses, no RNA stage|Papillomaviridae|Firstpapillomavirinae|Alphapapillomavirus|Alphapapillomavirus 9|Human papillomavirus type 16
lung02|contig_2139	M62431.1	84.348	230	36	0	147	376	3197	2968	1.58e-65	253	Viruses|ssRNA viruses|ssRNA positive-strand viruses, no DNA stage|Flaviviridae|Pestivirus|Pestivirus A|Bovine viral diarrhea virus 1
lung02|contig_2147	KM209255.1	84.211	171	27	0	200	370	1271	1101	1.92e-45	187	Viruses|dsDNA viruses, no RNA stage|Caudovirales|Ackermannviridae|Aglimvirinae|Limestonevirus|unclassified Limestonevirus|Dickeya phage phiDP10.3
lung02|contig_2150	KM209255.1	84.058	138	22	0	122	259	1159	1022	1.41e-34	150	Viruses|dsDNA viruses, no RNA stage|Caudovirales|Ackermannviridae|Aglimvirinae|Limestonevirus|unclassified Limestonevirus|Dickeya phage phiDP10.3
lung02|contig_2221	U89438.1	80.783	281	51	1	61	338	446	166	3.57e-68	262	Viruses|ssRNA viruses|ssRNA positive-strand viruses, no DNA stage|Flaviviridae|Pestivirus|Pestivirus A|Bovine viral diarrhea virus 1
lung02|contig_2240	DQ241301.1	84.921	126	19	0	235	360	5414	5289	1.05e-31	141	Viruses|Ortervirales|Retroviridae|Orthoretrovirinae|Gammaretrovirus|unclassified Gammaretrovirus|Murine leukemia-related retroviruses|XMRV-related viruses|Xenotropic MuLV-related virus|Xenotropic MuLV-related virus VP35
lung02|contig_2265	KM209288.1	80.392	153	30	0	269	421	320	168	7.98e-32	141	Viruses|dsDNA viruses, no RNA stage|Caudovirales|Ackermannviridae|Aglimvirinae|Limestonevirus|unclassified Limestonevirus|Dickeya phage phiDP23.1
lung02|contig_2315	KT820662.1	74.444	180	46	0	553	732	349714	349893	1.87e-24	118	Viruses|dsDNA viruses, no RNA stage|Phycodnaviridae|unclassified Phycodnaviridae|Chrysochromulina ericina virus
lung02|contig_2329	X00255.1	88.571	210	22	2	11	219	813	605	1.1e-68	264	Viruses|Ortervirales|Retroviridae|Orthoretrovirinae|Gammaretrovirus|Feline leukemia virus|Feline sarcoma virus
lung02|contig_2361	KM209277.1	98.684	152	2	0	130	281	1135	984	2.78e-69	266	Viruses|dsDNA viruses, no RNA stage|Caudovirales|Ackermannviridae|Aglimvirinae|Limestonevirus|unclassified Limestonevirus|Dickeya phage phiDP23.1
lung02|contig_2383	KJ645900.1	68.952	248	77	0	1	248	121230	120983	2.27e-19	100	Viruses|dsDNA viruses, no RNA stage|Phycodnaviridae|unclassified Phycodnaviridae|Aureococcus anophagefferens virus
lung02|contig_2398	KM209277.1	92.593	162	12	0	140	301	977	816	4.34e-61	239	Viruses|dsDNA viruses, no RNA stage|Caudovirales|Ackermannviridae|Aglimvirinae|Limestonevirus|unclassified Limestonevirus|Dickeya phage phiDP23.1
lung02|contig_2406	KY094066.1	86.824	296	38	1	58	353	8616	8322	6.59e-96	354	Viruses|dsDNA viruses, no RNA stage|Poxviridae|Chordopoxvirinae|unclassified Chordopoxvirinae|BeAn 58058 virus
lung02|contig_2412	KU746283.1	100	122	0	0	274	395	66	187	9.66e-56	221	Viruses|ssRNA viruses|ssRNA negative-strand viruses|Arenaviridae|Mammarenavirus|Guanarito mammarenavirus
lung02|contig_2422	KF481687.1	69.136	162	47	2	103	261	33195	33034	1.96e-07	60.8	Viruses|dsDNA viruses, no RNA stage|Phycodnaviridae|Coccolithovirus|unclassified Coccolithovirus|Emiliania huxleyi virus 156
lung02|contig_2425	AY598438.1	72.917	144	37	2	794	936	1016	1158	7.23e-12	77	Viruses|dsDNA viruses, no RNA stage|Poxviridae|Entomopoxvirinae|unassigned Entomopoxvirinae|Diachasmimorpha entomopoxvirus|Diachasmimorpha longicaudata entomopoxvirus
lung02|contig_2426	KY742649.2	97.561	123	3	0	256	378	13757	13879	5.91e-52	208	Viruses|dsDNA viruses, no RNA stage|Caudovirales|Podoviridae|Nonanavirus|unclassified Nonanavirus|Proteus phage VB_PmiS-Isfahan
lung02|contig_2431	KY742649.2	97.34	188	5	0	8	195	13879	13692	1.69e-84	316	Viruses|dsDNA viruses, no RNA stage|Caudovirales|Podoviridae|Nonanavirus|unclassified Nonanavirus|Proteus phage VB_PmiS-Isfahan
lung02|contig_2436	KM209255.1	72.197	223	29	5	211	401	599	820	1.37e-28	131	Viruses|dsDNA viruses, no RNA stage|Caudovirales|Ackermannviridae|Aglimvirinae|Limestonevirus|unclassified Limestonevirus|Dickeya phage phiDP10.3
lung02|contig_2469	KM209255.1	82.326	215	36	2	232	445	1180	967	2.17e-52	210	Viruses|dsDNA viruses, no RNA stage|Caudovirales|Ackermannviridae|Aglimvirinae|Limestonevirus|unclassified Limestonevirus|Dickeya phage phiDP10.3
lung02|contig_2478	M80675.1	65.657	297	98	2	38	331	1917	2212	1.25e-10	71.6	Viruses|Ortervirales|Retroviridae|unclassified Retroviridae|AKT8 retrovirus
lung02|contig_2497	AF191073.1	84.774	243	36	1	131	373	3133	2892	8.66e-70	268	Viruses|dsDNA viruses, no RNA stage|Herpesvirales|Herpesviridae|Betaherpesvirinae|Cytomegalovirus|Cercopithecine betaherpesvirus 5|Stealth virus 1
lung02|contig_2539	AY117144.1	80.751	213	41	0	265	477	488	276	3.87e-49	199	Viruses|ssRNA viruses|ssRNA positive-strand viruses, no DNA stage|Flaviviridae|Pestivirus|Pestivirus A|Bovine viral diarrhea virus 1
lung02|contig_2542	AB898927.1	83.858	254	23	1	84	319	2176	2429	2.51e-75	286	Viruses|Ortervirales|Retroviridae|Orthoretrovirinae|Gammaretrovirus|Feline leukemia virus
lung02|contig_2576	JF957363.2	76.577	222	50	2	120	340	3071	2851	2.68e-37	159	Viruses|Ortervirales|Retroviridae|Orthoretrovirinae|Gammaretrovirus|Feline leukemia virus
lung02|contig_2598	AF104025.1	94.231	312	18	0	158	469	927	1238	2.24e-134	482	Viruses|ssRNA viruses|ssRNA positive-strand viruses, no DNA stage|Flaviviridae|Pestivirus|Pestivirus B|Bovine viral diarrhea virus 2
lung02|contig_2616	KM209255.1	70.213	611	176	5	38	645	4046	4653	2.17e-68	264	Viruses|dsDNA viruses, no RNA stage|Caudovirales|Ackermannviridae|Aglimvirinae|Limestonevirus|unclassified Limestonevirus|Dickeya phage phiDP10.3
lung02|contig_2623	FJ883003.1	69.872	156	47	0	76	231	3380	3535	3.42e-10	69.8	Viruses|dsDNA viruses, no RNA stage|Herpesvirales|Herpesviridae|Betaherpesvirinae|Cytomegalovirus|Cercopithecine betaherpesvirus 5
lung02|contig_2636	AF191073.1	74	150	34	3	99	245	661	514	9.45e-15	86	Viruses|dsDNA viruses, no RNA stage|Herpesvirales|Herpesviridae|Betaherpesvirinae|Cytomegalovirus|Cercopithecine betaherpesvirus 5|Stealth virus 1
lung02|contig_2691	MF289414.1	92.754	138	7	2	143	278	12310	12174	3.18e-49	199	Viruses|ssRNA viruses|ssRNA negative-strand viruses|Bunyavirales|Nairoviridae|Orthonairovirus|Crimean-Congo hemorrhagic fever orthonairovirus
lung02|contig_2726	KF703446.1	68.797	266	54	12	110	371	1683	1923	8.77e-13	78.8	Viruses|dsDNA viruses, no RNA stage|Herpesvirales|Herpesviridae|Gammaherpesvirinae|Rhadinovirus|Human gammaherpesvirus 8|Retroperitoneal fibromatosis-associated herpesvirus
lung02|contig_2775	MF289414.1	90.476	105	7	2	274	376	12279	12176	4.5e-31	140	Viruses|ssRNA viruses|ssRNA negative-strand viruses|Bunyavirales|Nairoviridae|Orthonairovirus|Crimean-Congo hemorrhagic fever orthonairovirus
lung02|contig_2839	U80885.1	92.386	197	15	0	1	197	1890	2086	8.4e-76	288	Viruses|ssRNA viruses|ssRNA positive-strand viruses, no DNA stage|Flaviviridae|Pestivirus|Pestivirus A|Bovine viral diarrhea virus 1
lung02|contig_2841	KM209277.1	77.517	298	60	4	15	309	728	1021	8.56e-57	224	Viruses|dsDNA viruses, no RNA stage|Caudovirales|Ackermannviridae|Aglimvirinae|Limestonevirus|unclassified Limestonevirus|Dickeya phage phiDP23.1
lung02|contig_2873	KY094066.1	88.716	257	26	2	1	257	8363	8616	8.68e-88	327	Viruses|dsDNA viruses, no RNA stage|Poxviridae|Chordopoxvirinae|unclassified Chordopoxvirinae|BeAn 58058 virus
lung02|contig_2877	KR093640.1	78.632	117	25	0	11	127	3634	3750	5.92e-19	98.7	Viruses|dsDNA viruses, no RNA stage|Caudovirales|Siphoviridae|unclassified Siphoviridae|Moraxella phage Mcat16
lung02|contig_2879	X12707.1	83.74	246	40	0	256	501	2296	2541	1.2e-68	264	Viruses|Ortervirales|Retroviridae|Orthoretrovirinae|Alpharetrovirus|Avian leukosis virus|Avian erythroblastosis virus
lung02|contig_2884	KM209288.1	84.049	163	26	0	200	362	158	320	1.03e-42	178	Viruses|dsDNA viruses, no RNA stage|Caudovirales|Ackermannviridae|Aglimvirinae|Limestonevirus|unclassified Limestonevirus|Dickeya phage phiDP23.1
lung02|contig_2897	AH002320.2	73.541	257	68	0	413	669	3817	3561	1.72e-36	158	Viruses|Ortervirales|Retroviridae|Orthoretrovirinae|Alpharetrovirus|Rous sarcoma virus
lung02|contig_2908	KU159182.1	88.462	104	12	0	311	414	6388	6285	1.16e-29	134	Viruses|Ortervirales|Retroviridae|Orthoretrovirinae|Alpharetrovirus|Avian leukosis virus|Avian leukosis and sarcoma virus
lung02|contig_2944	KM209255.1	87.692	195	24	0	15	209	3700	3506	6.58e-63	244	Viruses|dsDNA viruses, no RNA stage|Caudovirales|Ackermannviridae|Aglimvirinae|Limestonevirus|unclassified Limestonevirus|Dickeya phage phiDP10.3
lung02|contig_2951	KM209277.1	80.337	178	35	0	25	202	1153	1330	1.99e-38	163	Viruses|dsDNA viruses, no RNA stage|Caudovirales|Ackermannviridae|Aglimvirinae|Limestonevirus|unclassified Limestonevirus|Dickeya phage phiDP23.1
lung02|contig_3053	KX265025.1	77.515	169	29	4	242	409	151941	152101	2.07e-26	123	Viruses|dsDNA viruses, no RNA stage|Herpesvirales|Herpesviridae|Alphaherpesvirinae|Simplexvirus|Human alphaherpesvirus 1
lung02|contig_3061	KM209255.1	91.964	112	9	0	189	300	3877	3988	8.09e-38	161	Viruses|dsDNA viruses, no RNA stage|Caudovirales|Ackermannviridae|Aglimvirinae|Limestonevirus|unclassified Limestonevirus|Dickeya phage phiDP10.3
lung02|contig_3065	KF908244.1	71.831	142	39	1	2	142	117801	117942	3.2e-11	73.4	Viruses|dsDNA viruses, no RNA stage|Herpesvirales|Herpesviridae|Alphaherpesvirinae|Simplexvirus|Papiine alphaherpesvirus 2
lung02|contig_3082	M18041.1	77.885	104	23	0	71	174	361	464	1.58e-14	84.2	Viruses|Ortervirales|Retroviridae|Orthoretrovirinae|Alpharetrovirus|unclassified Alpharetrovirus|Avian carcinoma virus
lung02|contig_3083	KM209277.1	92.547	161	10	2	154	312	140	300	2.05e-58	230	Viruses|dsDNA viruses, no RNA stage|Caudovirales|Ackermannviridae|Aglimvirinae|Limestonevirus|unclassified Limestonevirus|Dickeya phage phiDP23.1
lung02|contig_3169	KR093640.1	83.422	187	31	0	268	454	3818	3632	1.5e-48	197	Viruses|dsDNA viruses, no RNA stage|Caudovirales|Siphoviridae|unclassified Siphoviridae|Moraxella phage Mcat16
lung02|contig_3197	AB898927.1	67.314	309	91	5	97	401	1816	2118	6.38e-16	89.7	Viruses|Ortervirales|Retroviridae|Orthoretrovirinae|Gammaretrovirus|Feline leukemia virus
lung02|contig_3256	KM209255.1	74.85	167	40	2	117	282	2385	2550	8.26e-21	105	Viruses|dsDNA viruses, no RNA stage|Caudovirales|Ackermannviridae|Aglimvirinae|Limestonevirus|unclassified Limestonevirus|Dickeya phage phiDP10.3
lung02|contig_3402	L13783.1	89.96	498	50	0	5	502	1493	996	0	673	Viruses|ssRNA viruses|ssRNA positive-strand viruses, no DNA stage|Flaviviridae|Pestivirus|Pestivirus A|Bovine viral diarrhea virus 1
lung02|contig_3482	KM209255.1	82.796	186	32	0	154	339	1776	1591	4.02e-47	192	Viruses|dsDNA viruses, no RNA stage|Caudovirales|Ackermannviridae|Aglimvirinae|Limestonevirus|unclassified Limestonevirus|Dickeya phage phiDP10.3
lung02|contig_3517	M80675.1	73.267	202	53	1	16	217	1970	1770	1.16e-24	118	Viruses|Ortervirales|Retroviridae|unclassified Retroviridae|AKT8 retrovirus
lung02|contig_3537	KT732794.1	94.737	152	7	1	295	446	1296	1446	5.48e-60	235	Viruses|ssDNA viruses|Genomoviridae|Gemycircularvirus|Pteropus associated gemycircularvirus 10
lung02|contig_3542	AF065756.1	73.148	108	29	0	115	222	30	137	1.39e-08	64.4	Viruses|dsDNA viruses, no RNA stage|Herpesvirales|Herpesviridae|Betaherpesvirinae|Cytomegalovirus|Cercopithecine betaherpesvirus 5|Stealth virus 1
lung02|contig_3583	X12707.1	73.869	199	47	3	305	499	2589	2392	5.38e-24	116	Viruses|Ortervirales|Retroviridae|Orthoretrovirinae|Alpharetrovirus|Avian leukosis virus|Avian erythroblastosis virus
lung02|contig_3594	AB214978.1	96.599	147	5	0	137	283	153	7	2.51e-62	242	Viruses|dsRNA viruses|Picobirnaviridae|Picobirnavirus|Human picobirnavirus
lung02|contig_3596	AY117145.1	95.364	151	7	0	178	328	900	750	9.01e-62	241	Viruses|ssRNA viruses|ssRNA positive-strand viruses, no DNA stage|Flaviviridae|Pestivirus|Pestivirus A|Bovine viral diarrhea virus 1
lung02|contig_3601	FJ751933.1	75.152	165	40	1	12	176	70	233	3.28e-22	109	Viroids|Pospiviroidae|Pospiviroid|Citrus exocortis viroid|Citrus exocortis Yucatan viroid
lung02|contig_3618	X00144.1	74.242	132	34	0	186	317	1867	1736	4.37e-15	86	Viruses|Ortervirales|Retroviridae|Orthoretrovirinae|Alpharetrovirus|Avian leukosis virus|Avian leukemia virus
lung02|contig_3629	KU324807.1	83.838	198	32	0	59	256	2425	2228	1.18e-53	214	Viruses|Ortervirales|Retroviridae|Orthoretrovirinae|Gammaretrovirus|Murine leukemia virus
lung02|contig_3644	KM209255.1	89.119	193	20	1	206	398	3166	3357	2.01e-64	250	Viruses|dsDNA viruses, no RNA stage|Caudovirales|Ackermannviridae|Aglimvirinae|Limestonevirus|unclassified Limestonevirus|Dickeya phage phiDP10.3
lung02|contig_3689	M62431.1	94.648	355	19	0	1	355	2834	3188	3.2e-156	554	Viruses|ssRNA viruses|ssRNA positive-strand viruses, no DNA stage|Flaviviridae|Pestivirus|Pestivirus A|Bovine viral diarrhea virus 1
lung02|contig_3733	KU159182.1	69.565	138	36	1	160	297	5858	5727	2.53e-07	60.8	Viruses|Ortervirales|Retroviridae|Orthoretrovirinae|Alpharetrovirus|Avian leukosis virus|Avian leukosis and sarcoma virus
lung02|contig_3796	MG592551.1	69.5	200	46	6	120	316	35458	35271	4.67e-11	73.4	Viruses|unclassified bacterial viruses|Vibrio phage 1.185.O._10N.286.49.C2
lung02|contig_3809	L13783.1	83.239	352	59	0	1	352	1107	1458	2.63e-100	369	Viruses|ssRNA viruses|ssRNA positive-strand viruses, no DNA stage|Flaviviridae|Pestivirus|Pestivirus A|Bovine viral diarrhea virus 1
lung02|contig_3816	JQ679013.1	90.476	168	16	0	20	187	2278	2445	4.55e-59	232	Viruses|ssRNA viruses|ssRNA positive-strand viruses, no DNA stage|Hepeviridae|Orthohepevirus|Orthohepevirus A|Hepatitis E virus
spleen02|contig_23	KR011275.1	72.297	148	37	2	1	144	8944	8797	3.68e-12	77	Viruses|dsDNA viruses, no RNA stage|Herpesvirales|Herpesviridae|Alphaherpesvirinae|Simplexvirus|Human alphaherpesvirus 1
spleen02|contig_25	KY038943.1	86.441	118	16	0	689	806	119	2	2.09e-31	141	Viruses|ssRNA viruses|ssRNA positive-strand viruses, no DNA stage|Luteoviridae|Polerovirus|unclassified Polerovirus|Tobacco virus 2
spleen02|contig_29	KM209255.1	94.309	123	6	1	379	501	3412	3291	2.9e-45	187	Viruses|dsDNA viruses, no RNA stage|Caudovirales|Ackermannviridae|Aglimvirinae|Limestonevirus|unclassified Limestonevirus|Dickeya phage phiDP10.3
spleen02|contig_39	KM209255.1	98.639	147	2	0	312	458	1775	1629	1.83e-66	257	Viruses|dsDNA viruses, no RNA stage|Caudovirales|Ackermannviridae|Aglimvirinae|Limestonevirus|unclassified Limestonevirus|Dickeya phage phiDP10.3
spleen02|contig_41	HM133903.1	86.286	175	24	0	14	188	132879	132705	8.39e-52	208	Viruses|dsDNA viruses, no RNA stage|Poxviridae|Chordopoxvirinae|Parapoxvirus|Orf virus
spleen02|contig_48	AJ000888.1	75	124	29	2	104	226	309	187	2.55e-12	77	Viruses|ssRNA viruses|ssRNA positive-strand viruses, no DNA stage|Flaviviridae|Hepacivirus|Hepacivirus C
spleen02|contig_52	DQ115822.1	68.033	366	100	11	464	816	1006	1367	2.11e-18	98.7	Viruses|dsDNA viruses, no RNA stage|Caudovirales|Myoviridae|unclassified Myoviridae|Cyanobacteria phage AS-1
spleen02|contig_67	AF268174.1	93.146	321	22	0	129	449	1063	1383	8.05e-134	480	Viruses|ssRNA viruses|ssRNA positive-strand viruses, no DNA stage|Flaviviridae|Pestivirus|Pestivirus B|Bovine viral diarrhea virus 2
spleen02|contig_71	KM209255.1	88.39	267	31	0	64	330	1076	1342	4.8e-92	342	Viruses|dsDNA viruses, no RNA stage|Caudovirales|Ackermannviridae|Aglimvirinae|Limestonevirus|unclassified Limestonevirus|Dickeya phage phiDP10.3
spleen02|contig_85	KR011293.1	84.615	104	16	0	356	459	149203	149100	3.49e-24	116	Viruses|dsDNA viruses, no RNA stage|Herpesvirales|Herpesviridae|Alphaherpesvirinae|Simplexvirus|Human alphaherpesvirus 1
spleen02|contig_165	L13783.1	85.321	218	32	0	142	359	1484	1267	1.99e-64	250	Viruses|ssRNA viruses|ssRNA positive-strand viruses, no DNA stage|Flaviviridae|Pestivirus|Pestivirus A|Bovine viral diarrhea virus 1
spleen02|contig_262	HQ632826.1	69.083	676	199	6	5	675	196749	196079	7.1e-67	259	Viruses|dsDNA viruses, no RNA stage|Phycodnaviridae|Prasinovirus|unclassified Prasinovirus|Micromonas pusilla virus 12T
spleen02|contig_369	KY684108.1	66.026	312	104	2	91	401	326199	325889	1.02e-12	78.8	Viruses|dsDNA viruses, no RNA stage|Mimiviridae|unclassified Mimiviridae|Klosneuvirinae|Klosneuvirus|Klosneuvirus KNV1
spleen02|contig_378	AY510475.1	89.764	127	13	0	245	371	7307	7181	1.64e-40	170	Viruses|dsDNA viruses, no RNA stage|Herpesvirales|Herpesviridae|Alphaherpesvirinae|Mardivirus|Gallid alphaherpesvirus 2
spleen02|contig_471	HM133903.1	86.159	289	39	1	248	536	132710	132997	6.93e-91	338	Viruses|dsDNA viruses, no RNA stage|Poxviridae|Chordopoxvirinae|Parapoxvirus|Orf virus
spleen02|contig_480	KR819915.1	68.354	158	30	4	104	258	310254	310394	2.5e-07	60.8	Viruses|dsDNA viruses, no RNA stage|unclassified dsDNA viruses|Apis mellifera filamentous virus
spleen02|contig_489	K02606.1	78.365	208	24	5	31	235	751	562	5.38e-40	168	Viruses|dsDNA viruses, no RNA stage|Polyomaviridae|Betapolyomavirus|Macaca mulatta polyomavirus 1
spleen02|contig_497	AY009092.1	75.768	293	55	7	1	282	4384	4097	8.59e-47	192	Viruses|Ortervirales|Retroviridae|unclassified Retroviridae|Rat retrovirus SC1
spleen02|contig_510	AF268174.1	80.902	377	72	0	16	392	937	1313	1.86e-96	356	Viruses|ssRNA viruses|ssRNA positive-strand viruses, no DNA stage|Flaviviridae|Pestivirus|Pestivirus B|Bovine viral diarrhea virus 2
spleen02|contig_516	K02606.1	76.404	178	27	3	152	328	582	745	3.79e-29	132	Viruses|dsDNA viruses, no RNA stage|Polyomaviridae|Betapolyomavirus|Macaca mulatta polyomavirus 1
spleen02|contig_518	AF067478.1	75.2	125	30	1	344	468	163	40	7.83e-14	82.4	Viruses|unclassified viruses|Stealth virus 4
spleen02|contig_537	KY684105.1	69.277	166	48	2	8	170	368178	368343	1.62e-08	64.4	Viruses|dsDNA viruses, no RNA stage|Mimiviridae|unclassified Mimiviridae|Klosneuvirinae|Hokovirus|Hokovirus HKV1
spleen02|contig_557	KM209255.1	88.811	143	16	0	395	537	1362	1504	2.98e-45	187	Viruses|dsDNA viruses, no RNA stage|Caudovirales|Ackermannviridae|Aglimvirinae|Limestonevirus|unclassified Limestonevirus|Dickeya phage phiDP10.3
spleen02|contig_566	V01184.1	98.182	385	4	1	1	382	2353	2737	0	661	Viruses|Ortervirales|Retroviridae|Orthoretrovirinae|Gammaretrovirus|Moloney murine sarcoma virus
spleen02|contig_582	KM209255.1	89.855	138	14	0	94	231	2375	2512	2.64e-45	187	Viruses|dsDNA viruses, no RNA stage|Caudovirales|Ackermannviridae|Aglimvirinae|Limestonevirus|unclassified Limestonevirus|Dickeya phage phiDP10.3
spleen02|contig_589	X00255.1	85	140	19	2	525	663	825	687	2.57e-34	150	Viruses|Ortervirales|Retroviridae|Orthoretrovirinae|Gammaretrovirus|Feline leukemia virus|Feline sarcoma virus
spleen02|contig_609	KY094066.1	71.264	261	53	6	85	324	8319	8578	7.57e-27	125	Viruses|dsDNA viruses, no RNA stage|Poxviridae|Chordopoxvirinae|unclassified Chordopoxvirinae|BeAn 58058 virus
spleen02|contig_652	AF083424.1	72.376	181	41	5	347	527	63132	62961	3.07e-15	87.8	Viruses|dsDNA viruses, no RNA stage|Herpesvirales|Herpesviridae|Gammaherpesvirinae|Rhadinovirus|Ateline gammaherpesvirus 3
spleen02|contig_681	HM004432.1	69.543	394	113	5	1	389	7650	7259	1.16e-35	154	Viruses|dsDNA viruses, no RNA stage|Phycodnaviridae|Prasinovirus|unclassified Prasinovirus|Bathycoccus sp. RCC1105 virus BpV|Bathycoccus sp. RCC1105 virus BpV1
spleen02|contig_724	KY742649.2	90.811	185	15	2	147	331	39482	39300	1.66e-64	250	Viruses|dsDNA viruses, no RNA stage|Caudovirales|Podoviridae|Nonanavirus|unclassified Nonanavirus|Proteus phage VB_PmiS-Isfahan
spleen02|contig_730	HM133903.1	79.279	111	21	2	475	584	132820	132929	6.25e-16	89.7	Viruses|dsDNA viruses, no RNA stage|Poxviridae|Chordopoxvirinae|Parapoxvirus|Orf virus
spleen02|contig_749	KY094066.1	82.178	202	24	2	1	190	8415	8616	1.22e-50	205	Viruses|dsDNA viruses, no RNA stage|Poxviridae|Chordopoxvirinae|unclassified Chordopoxvirinae|BeAn 58058 virus
spleen02|contig_781	U37066.1	81.765	170	22	1	3	163	3651	3820	1.56e-40	170	Viruses|Ortervirales|Retroviridae|unclassified Retroviridae|Human endogenous retroviruses|Human endogenous retrovirus
spleen02|contig_791	KP317931.1	75.221	113	28	0	128	240	5135	5023	7.26e-13	78.8	Viruses|ssRNA viruses|ssRNA negative-strand viruses|Mononegavirales|Pneumoviridae|Orthopneumovirus|Human orthopneumovirus
spleen02|contig_820	KY742649.2	87.931	116	12	2	246	361	39297	39410	2.44e-31	140	Viruses|dsDNA viruses, no RNA stage|Caudovirales|Podoviridae|Nonanavirus|unclassified Nonanavirus|Proteus phage VB_PmiS-Isfahan
spleen02|contig_833	JX885207.1	72.763	257	66	2	85	339	516473	516727	2.57e-32	143	Viruses|dsDNA viruses, no RNA stage|Mimiviridae|unclassified Mimiviridae|Megavirus chiliensis|Megavirus lba
spleen02|contig_841	U82084.1	99.099	444	4	0	105	548	678	1121	0	783	Viruses|dsDNA viruses, no RNA stage|Caudovirales|Siphoviridae|unclassified Siphoviridae|Shigella phage SfX
spleen02|contig_850	KP317931.1	80.275	218	43	0	166	383	4698	4915	3.9e-49	199	Viruses|ssRNA viruses|ssRNA negative-strand viruses|Mononegavirales|Pneumoviridae|Orthopneumovirus|Human orthopneumovirus
spleen02|contig_887	KM209255.1	96.109	257	10	0	174	430	362	618	2.24e-115	419	Viruses|dsDNA viruses, no RNA stage|Caudovirales|Ackermannviridae|Aglimvirinae|Limestonevirus|unclassified Limestonevirus|Dickeya phage phiDP10.3
spleen02|contig_913	AC146851.1	97.917	144	3	0	186	329	126168	126025	2.19e-63	246	Viruses|dsDNA viruses, no RNA stage|Herpesvirales|Herpesviridae|Betaherpesvirinae|Cytomegalovirus|Human betaherpesvirus 5
spleen02|contig_914	KM209277.1	96.97	264	8	0	110	373	925	1188	1.03e-121	441	Viruses|dsDNA viruses, no RNA stage|Caudovirales|Ackermannviridae|Aglimvirinae|Limestonevirus|unclassified Limestonevirus|Dickeya phage phiDP23.1
spleen02|contig_925	GU244497.1	71.242	153	32	5	7	153	307009	306863	3.52e-09	66.2	Viruses|dsDNA viruses, no RNA stage|Mimiviridae|Cafeteriavirus|Cafeteria roenbergensis virus|Cafeteria roenbergensis virus BV-PW1
spleen02|contig_938	L13783.1	84.27	356	32	6	1	333	996	1350	3.19e-105	385	Viruses|ssRNA viruses|ssRNA positive-strand viruses, no DNA stage|Flaviviridae|Pestivirus|Pestivirus A|Bovine viral diarrhea virus 1
spleen02|contig_954	KJ645900.1	65.349	430	145	4	12	439	121494	121067	4.61e-16	89.7	Viruses|dsDNA viruses, no RNA stage|Phycodnaviridae|unclassified Phycodnaviridae|Aureococcus anophagefferens virus
spleen02|contig_965	KM209255.1	70.807	161	46	1	83	242	3516	3676	9.24e-12	75.2	Viruses|dsDNA viruses, no RNA stage|Caudovirales|Ackermannviridae|Aglimvirinae|Limestonevirus|unclassified Limestonevirus|Dickeya phage phiDP10.3
spleen02|contig_1094	JX997166.1	71.429	189	52	2	204	391	267839	268026	1.23e-16	91.5	Viruses|dsDNA viruses, no RNA stage|Phycodnaviridae|Chlorovirus|unclassified Chlorovirus|Paramecium bursaria Chlorella virus CZ-2
spleen02|contig_1108	S59394.1	89.552	268	26	1	1	268	266	1	6.57e-96	354	Viruses|Ortervirales|Retroviridae|unclassified Retroviridae|Intracisternal A-particles|Intracisternal A-type particle IAP
spleen02|contig_1112	AF065755.1	74.561	114	26	2	135	247	211	322	3.73e-10	69.8	Viruses|dsDNA viruses, no RNA stage|Herpesvirales|Herpesviridae|Betaherpesvirinae|Cytomegalovirus|Cercopithecine betaherpesvirus 5|Stealth virus 1
spleen02|contig_1132	HQ632826.1	65.974	385	128	1	21	405	196277	196658	7.49e-20	102	Viruses|dsDNA viruses, no RNA stage|Phycodnaviridae|Prasinovirus|unclassified Prasinovirus|Micromonas pusilla virus 12T
spleen02|contig_1150	HM133903.1	83.23	161	26	1	36	196	133383	133224	6.3e-39	165	Viruses|dsDNA viruses, no RNA stage|Poxviridae|Chordopoxvirinae|Parapoxvirus|Orf virus
spleen02|contig_1242	AF357971.1	72.441	127	31	4	32	156	6380	6504	2.53e-06	57.2	Viruses|Ortervirales|Retroviridae|Orthoretrovirinae|Betaretrovirus|Jaagsiekte sheep retrovirus
spleen02|contig_1287	EU078592.1	99.567	231	1	0	142	372	493	263	4.85e-113	412	Viruses|dsDNA viruses, no RNA stage|Caudovirales|Siphoviridae|Lambdavirus|Escherichia virus Lambda|Enterobacteria phage DE3
spleen02|contig_1291	KM209255.1	80.38	158	28	3	36	192	1587	1432	8.25e-30	134	Viruses|dsDNA viruses, no RNA stage|Caudovirales|Ackermannviridae|Aglimvirinae|Limestonevirus|unclassified Limestonevirus|Dickeya phage phiDP10.3
spleen02|contig_1325	AF191073.1	73.27	318	63	8	270	567	1932	1617	1.98e-41	174	Viruses|dsDNA viruses, no RNA stage|Herpesvirales|Herpesviridae|Betaherpesvirinae|Cytomegalovirus|Cercopithecine betaherpesvirus 5|Stealth virus 1
spleen02|contig_1339	MF564035.1	70	150	38	4	7	150	132509	132361	3.17e-06	57.2	Viruses|dsDNA viruses, no RNA stage|Herpesvirales|Herpesviridae|Alphaherpesvirinae|Simplexvirus|Human alphaherpesvirus 2
spleen02|contig_1449	AJ000889.1	79.018	224	45	2	222	444	290	68	8.52e-45	185	Viruses|ssRNA viruses|ssRNA positive-strand viruses, no DNA stage|Flaviviridae|Hepacivirus|Hepacivirus C
spleen02|contig_1513	X00255.1	95.862	145	6	0	133	277	682	538	3.34e-60	235	Viruses|Ortervirales|Retroviridae|Orthoretrovirinae|Gammaretrovirus|Feline leukemia virus|Feline sarcoma virus
spleen02|contig_1574	KC977570.1	78.626	131	28	0	368	498	1592165	1592295	2.06e-22	111	Viruses|dsDNA viruses, no RNA stage|unclassified dsDNA viruses|Pandoravirus|Pandoravirus dulcis
spleen02|contig_1590	KY742649.2	99.065	107	1	0	107	213	13713	13819	5.54e-46	188	Viruses|dsDNA viruses, no RNA stage|Caudovirales|Podoviridae|Nonanavirus|unclassified Nonanavirus|Proteus phage VB_PmiS-Isfahan
spleen02|contig_1639	L13783.1	92.835	321	23	0	34	354	996	1316	2.46e-132	475	Viruses|ssRNA viruses|ssRNA positive-strand viruses, no DNA stage|Flaviviridae|Pestivirus|Pestivirus A|Bovine viral diarrhea virus 1
spleen02|contig_1665	KY094066.1	74.312	109	28	0	327	435	8319	8427	1.45e-10	71.6	Viruses|dsDNA viruses, no RNA stage|Poxviridae|Chordopoxvirinae|unclassified Chordopoxvirinae|BeAn 58058 virus
spleen02|contig_1723	AM231627.1	93.182	220	15	0	56	275	751	970	2.88e-88	329	Viruses|ssRNA viruses|ssRNA positive-strand viruses, no DNA stage|Flaviviridae|Pestivirus|Pestivirus A|Bovine viral diarrhea virus 1
spleen02|contig_1729	AJ000889.1	75.439	114	28	0	48	161	289	176	1.7e-13	80.6	Viruses|ssRNA viruses|ssRNA positive-strand viruses, no DNA stage|Flaviviridae|Hepacivirus|Hepacivirus C
spleen02|contig_1778	KM209277.1	92.308	156	12	0	1	156	1318	1163	4.9e-58	228	Viruses|dsDNA viruses, no RNA stage|Caudovirales|Ackermannviridae|Aglimvirinae|Limestonevirus|unclassified Limestonevirus|Dickeya phage phiDP23.1
spleen02|contig_1782	KY742649.2	98.851	174	2	0	4	177	13706	13879	2.28e-81	306	Viruses|dsDNA viruses, no RNA stage|Caudovirales|Podoviridae|Nonanavirus|unclassified Nonanavirus|Proteus phage VB_PmiS-Isfahan
spleen02|contig_1816	M16266.1	85.35	157	23	0	43	199	951	795	2.19e-43	179	Viruses|Ortervirales|Retroviridae|Orthoretrovirinae|Alpharetrovirus|unclassified Alpharetrovirus|Avian sarcoma virus
spleen02|contig_1848	KT820662.1	76.364	110	26	0	168	277	349778	349887	4.82e-14	82.4	Viruses|dsDNA viruses, no RNA stage|Phycodnaviridae|unclassified Phycodnaviridae|Chrysochromulina ericina virus
lung03|contig_5	KY574507.1	99.558	453	2	0	1	453	6315	5863	0	809	Viruses|Ortervirales|Retroviridae|Orthoretrovirinae|Gammaretrovirus|Murine leukemia virus
lung03|contig_21	KM209255.1	94.472	199	5	2	2	196	2660	2856	2.45e-81	306	Viruses|dsDNA viruses, no RNA stage|Caudovirales|Ackermannviridae|Aglimvirinae|Limestonevirus|unclassified Limestonevirus|Dickeya phage phiDP10.3
lung03|contig_43	AB036666.1	66.171	269	84	4	7	270	7294	7028	3.22e-08	64.4	Viruses|unclassified bacterial viruses|Wolbachia phage WO
lung03|contig_50	KX229736.1	73.109	119	30	2	1	118	97986	97869	1.94e-08	64.4	Viruses|dsDNA viruses, no RNA stage|Caudovirales|Myoviridae|Eucampyvirinae|Cp8virus|unclassified Cp8unalikevirus|Campylobacter phage PC5
lung03|contig_60	AF191073.1	79.703	202	40	1	129	330	3107	2907	4.25e-42	176	Viruses|dsDNA viruses, no RNA stage|Herpesvirales|Herpesviridae|Betaherpesvirinae|Cytomegalovirus|Cercopithecine betaherpesvirus 5|Stealth virus 1
lung03|contig_76	KJ705001.1	70.588	272	76	4	49	318	21005	21274	3.52e-24	116	Viruses|dsDNA viruses, no RNA stage|Herpesvirales|Herpesviridae|Gammaherpesvirinae|Macavirus|Bovine gammaherpesvirus 6
lung03|contig_85	KY742649.2	94.783	115	6	0	303	417	13811	13697	9.45e-44	181	Viruses|dsDNA viruses, no RNA stage|Caudovirales|Podoviridae|Nonanavirus|unclassified Nonanavirus|Proteus phage VB_PmiS-Isfahan
lung03|contig_116	KM209255.1	72.674	172	36	3	11	172	379	209	1.12e-17	95.1	Viruses|dsDNA viruses, no RNA stage|Caudovirales|Ackermannviridae|Aglimvirinae|Limestonevirus|unclassified Limestonevirus|Dickeya phage phiDP10.3
lung03|contig_128	AF065698.1	87.742	155	17	1	151	303	67	221	4.93e-47	192	Viruses|dsDNA viruses, no RNA stage|Herpesvirales|Herpesviridae|Betaherpesvirinae|Cytomegalovirus|Cercopithecine betaherpesvirus 5|Stealth virus 1
lung03|contig_166	MF289414.1	90.184	163	13	2	124	284	12149	12310	1.58e-54	217	Viruses|ssRNA viruses|ssRNA negative-strand viruses|Bunyavirales|Nairoviridae|Orthonairovirus|Crimean-Congo hemorrhagic fever orthonairovirus
lung03|contig_180	MG543995.1	68.493	365	104	6	1	361	43493	43850	1.95e-26	123	Viruses|dsDNA viruses, no RNA stage|Caudovirales|Siphoviridae|Phietavirus|unclassified Phietalikevirus|Staphylococcus phage UPMK_1
lung03|contig_186	KC821626.1	75.824	182	44	0	332	513	26668	26487	1.81e-28	131	Viruses|dsDNA viruses, no RNA stage|Caudovirales|Siphoviridae|unclassified Siphoviridae|Cellulophaga phage phi39:1
lung03|contig_190	KU159181.1	73.913	115	21	1	263	377	4871	4976	3.63e-12	77	Viruses|Ortervirales|Retroviridae|Orthoretrovirinae|Alpharetrovirus|Avian leukosis virus|Avian leukosis and sarcoma virus
lung03|contig_220	KM209255.1	79.048	105	20	2	245	348	3978	3875	2.17e-14	84.2	Viruses|dsDNA viruses, no RNA stage|Caudovirales|Ackermannviridae|Aglimvirinae|Limestonevirus|unclassified Limestonevirus|Dickeya phage phiDP10.3
lung03|contig_266	AF104020.1	90.084	474	47	0	2	475	566	1039	0	643	Viruses|ssRNA viruses|ssRNA positive-strand viruses, no DNA stage|Flaviviridae|Pestivirus|Pestivirus B|Bovine viral diarrhea virus 2
lung03|contig_275	KY661963.1	72.785	316	83	1	23	335	684	999	8.99e-44	181	Viruses|dsDNA viruses, no RNA stage|Caudovirales|Podoviridae|unclassified Podoviridae|Liberibacter phage P-JXGC-3
lung03|contig_277	KU746283.1	97.692	130	1	2	10	138	99	227	2.15e-53	214	Viruses|ssRNA viruses|ssRNA negative-strand viruses|Arenaviridae|Mammarenavirus|Guanarito mammarenavirus
lung03|contig_287	KU746283.1	96.429	140	5	0	62	201	255	116	2.17e-58	230	Viruses|ssRNA viruses|ssRNA negative-strand viruses|Arenaviridae|Mammarenavirus|Guanarito mammarenavirus
lung03|contig_322	KM209255.1	88.725	204	23	0	56	259	1764	1561	9.06e-69	264	Viruses|dsDNA viruses, no RNA stage|Caudovirales|Ackermannviridae|Aglimvirinae|Limestonevirus|unclassified Limestonevirus|Dickeya phage phiDP10.3
lung03|contig_336	K02712.2	82.305	243	43	0	3	245	2520	2278	9.58e-63	244	Viruses|Ortervirales|Retroviridae|Orthoretrovirinae|Gammaretrovirus|Finkel-Biskis-Jinkins murine sarcoma virus
lung03|contig_337	KM209255.1	95.455	132	6	0	60	191	810	941	6.76e-53	212	Viruses|dsDNA viruses, no RNA stage|Caudovirales|Ackermannviridae|Aglimvirinae|Limestonevirus|unclassified Limestonevirus|Dickeya phage phiDP10.3
lung03|contig_353	KC959568.1	70.558	197	58	0	46	242	40155	40351	1.63e-17	95.1	Viruses|dsDNA viruses, no RNA stage|Caudovirales|Podoviridae|unclassified Podoviridae|Flavobacterium phage 6H
lung03|contig_370	AM231627.1	90.826	218	20	0	77	294	753	970	1.01e-80	304	Viruses|ssRNA viruses|ssRNA positive-strand viruses, no DNA stage|Flaviviridae|Pestivirus|Pestivirus A|Bovine viral diarrhea virus 1
lung03|contig_411	KR093640.1	85	220	33	0	224	443	3920	3701	8.04e-64	248	Viruses|dsDNA viruses, no RNA stage|Caudovirales|Siphoviridae|unclassified Siphoviridae|Moraxella phage Mcat16
lung03|contig_423	LT960552.1	73.267	101	27	0	11	111	65359	65259	1.94e-07	60.8	Viruses|dsDNA viruses, no RNA stage|Caudovirales|Myoviridae|unclassified Myoviridae|Yersinia phage fHe-Yen9-03
lung03|contig_431	KM209277.1	78.261	230	35	6	39	253	844	615	1.02e-42	178	Viruses|dsDNA viruses, no RNA stage|Caudovirales|Ackermannviridae|Aglimvirinae|Limestonevirus|unclassified Limestonevirus|Dickeya phage phiDP23.1
lung03|contig_434	JQ679013.1	90.476	168	16	0	80	247	2445	2278	6.08e-59	232	Viruses|ssRNA viruses|ssRNA positive-strand viruses, no DNA stage|Hepeviridae|Orthohepevirus|Orthohepevirus A|Hepatitis E virus
lung03|contig_447	KM209255.1	71.123	374	91	8	10	374	3589	3224	2.5e-39	167	Viruses|dsDNA viruses, no RNA stage|Caudovirales|Ackermannviridae|Aglimvirinae|Limestonevirus|unclassified Limestonevirus|Dickeya phage phiDP10.3
lung03|contig_449	KM209277.1	81.25	192	36	0	67	258	1136	1327	1.14e-44	185	Viruses|dsDNA viruses, no RNA stage|Caudovirales|Ackermannviridae|Aglimvirinae|Limestonevirus|unclassified Limestonevirus|Dickeya phage phiDP23.1
lung03|contig_465	KM209277.1	80.292	137	27	0	136	272	1215	1351	6.73e-27	125	Viruses|dsDNA viruses, no RNA stage|Caudovirales|Ackermannviridae|Aglimvirinae|Limestonevirus|unclassified Limestonevirus|Dickeya phage phiDP23.1
lung03|contig_475	KM209255.1	87.5	152	13	3	32	180	1155	1303	8.45e-44	181	Viruses|dsDNA viruses, no RNA stage|Caudovirales|Ackermannviridae|Aglimvirinae|Limestonevirus|unclassified Limestonevirus|Dickeya phage phiDP10.3
lung03|contig_494	AM231627.1	92.727	220	16	0	186	405	751	970	4.43e-87	325	Viruses|ssRNA viruses|ssRNA positive-strand viruses, no DNA stage|Flaviviridae|Pestivirus|Pestivirus A|Bovine viral diarrhea virus 1
lung03|contig_510	KM209255.1	78.205	234	49	1	107	340	2804	2573	1.57e-46	190	Viruses|dsDNA viruses, no RNA stage|Caudovirales|Ackermannviridae|Aglimvirinae|Limestonevirus|unclassified Limestonevirus|Dickeya phage phiDP10.3
lung03|contig_524	KM209277.1	81.111	180	34	0	219	398	1329	1150	6.73e-41	172	Viruses|dsDNA viruses, no RNA stage|Caudovirales|Ackermannviridae|Aglimvirinae|Limestonevirus|unclassified Limestonevirus|Dickeya phage phiDP23.1
lung03|contig_530	KM209255.1	94.737	190	9	1	1	189	2760	2571	4.27e-78	295	Viruses|dsDNA viruses, no RNA stage|Caudovirales|Ackermannviridae|Aglimvirinae|Limestonevirus|unclassified Limestonevirus|Dickeya phage phiDP10.3
lung03|contig_544	KY684083.1	67.805	205	60	4	128	329	812581	812782	2.63e-07	60.8	Viruses|dsDNA viruses, no RNA stage|Mimiviridae|unclassified Mimiviridae|Klosneuvirinae|Catovirus|Catovirus CTV1
lung03|contig_551	KM209288.1	89.583	144	15	0	75	218	229	372	4.91e-47	192	Viruses|dsDNA viruses, no RNA stage|Caudovirales|Ackermannviridae|Aglimvirinae|Limestonevirus|unclassified Limestonevirus|Dickeya phage phiDP23.1
lung03|contig_552	MG271984.1	71.739	138	35	2	224	359	10515	10650	2.28e-09	68	Viruses|dsDNA viruses, no RNA stage|Herpesvirales|Alloherpesviridae|Ictalurivirus|Ictalurid herpesvirus 2
lung03|contig_560	AF191073.1	80.841	214	41	0	382	595	2861	3074	1.45e-49	201	Viruses|dsDNA viruses, no RNA stage|Herpesvirales|Herpesviridae|Betaherpesvirinae|Cytomegalovirus|Cercopithecine betaherpesvirus 5|Stealth virus 1
lung03|contig_572	HM133903.1	85.374	294	41	2	91	383	132997	132705	3.04e-88	329	Viruses|dsDNA viruses, no RNA stage|Poxviridae|Chordopoxvirinae|Parapoxvirus|Orf virus
lung03|contig_580	KM209277.1	80.702	171	33	0	151	321	1322	1152	3.2e-37	159	Viruses|dsDNA viruses, no RNA stage|Caudovirales|Ackermannviridae|Aglimvirinae|Limestonevirus|unclassified Limestonevirus|Dickeya phage phiDP23.1
lung03|contig_583	KM209255.1	79.114	158	33	0	1	158	1009	852	2.77e-30	136	Viruses|dsDNA viruses, no RNA stage|Caudovirales|Ackermannviridae|Aglimvirinae|Limestonevirus|unclassified Limestonevirus|Dickeya phage phiDP10.3
lung03|contig_592	KY094066.1	84.564	298	39	3	45	340	8611	8319	1.06e-86	324	Viruses|dsDNA viruses, no RNA stage|Poxviridae|Chordopoxvirinae|unclassified Chordopoxvirinae|BeAn 58058 virus
lung03|contig_605	AF191073.1	73.529	102	27	0	93	194	514	615	4.54e-08	62.6	Viruses|dsDNA viruses, no RNA stage|Herpesvirales|Herpesviridae|Betaherpesvirinae|Cytomegalovirus|Cercopithecine betaherpesvirus 5|Stealth virus 1
lung03|contig_620	AY397620.1	89.941	169	17	0	96	264	223	55	7.12e-58	228	Viruses|dsRNA viruses|Reoviridae|Sedoreovirinae|Orbivirus|Bluetongue virus
lung03|contig_623	AF191073.1	89.744	117	11	1	40	156	3019	2904	1.55e-35	154	Viruses|dsDNA viruses, no RNA stage|Herpesvirales|Herpesviridae|Betaherpesvirinae|Cytomegalovirus|Cercopithecine betaherpesvirus 5|Stealth virus 1
lung03|contig_649	MF289414.1	91.603	131	8	2	1	129	12153	12282	9.59e-44	181	Viruses|ssRNA viruses|ssRNA negative-strand viruses|Bunyavirales|Nairoviridae|Orthonairovirus|Crimean-Congo hemorrhagic fever orthonairovirus
lung03|contig_650	K02712.2	82.474	194	34	0	58	251	3059	2866	1.14e-48	197	Viruses|Ortervirales|Retroviridae|Orthoretrovirinae|Gammaretrovirus|Finkel-Biskis-Jinkins murine sarcoma virus
lung03|contig_655	KM209255.1	94.839	155	8	0	119	273	944	1098	1.09e-62	244	Viruses|dsDNA viruses, no RNA stage|Caudovirales|Ackermannviridae|Aglimvirinae|Limestonevirus|unclassified Limestonevirus|Dickeya phage phiDP10.3
lung03|contig_666	DQ838494.1	90.367	218	17	2	134	350	7430	7216	2.73e-77	293	Viruses|Ortervirales|Retroviridae|Orthoretrovirinae|Betaretrovirus|Jaagsiekte sheep retrovirus
lung03|contig_671	DQ115822.1	77.67	103	23	0	52	154	1108	1006	8.42e-14	82.4	Viruses|dsDNA viruses, no RNA stage|Caudovirales|Myoviridae|unclassified Myoviridae|Cyanobacteria phage AS-1
lung03|contig_672	KU746283.1	96.815	157	5	0	1	157	231	75	1.15e-67	260	Viruses|ssRNA viruses|ssRNA negative-strand viruses|Arenaviridae|Mammarenavirus|Guanarito mammarenavirus
lung03|contig_683	KM209277.1	81.25	112	21	0	6	117	448	337	1.72e-21	107	Viruses|dsDNA viruses, no RNA stage|Caudovirales|Ackermannviridae|Aglimvirinae|Limestonevirus|unclassified Limestonevirus|Dickeya phage phiDP23.1
lung03|contig_691	KM209255.1	86.325	117	16	0	274	390	2758	2642	2.56e-31	140	Viruses|dsDNA viruses, no RNA stage|Caudovirales|Ackermannviridae|Aglimvirinae|Limestonevirus|unclassified Limestonevirus|Dickeya phage phiDP10.3
lung03|contig_705	KU746283.1	98.93	187	2	0	1	187	151	337	2.05e-88	329	Viruses|ssRNA viruses|ssRNA negative-strand viruses|Arenaviridae|Mammarenavirus|Guanarito mammarenavirus
lung03|contig_726	X12707.1	83.74	246	40	0	271	516	2541	2296	1.2e-68	264	Viruses|Ortervirales|Retroviridae|Orthoretrovirinae|Alpharetrovirus|Avian leukosis virus|Avian erythroblastosis virus
lung03|contig_744	KM209277.1	77.778	108	24	0	274	381	1215	1322	1.38e-15	87.8	Viruses|dsDNA viruses, no RNA stage|Caudovirales|Ackermannviridae|Aglimvirinae|Limestonevirus|unclassified Limestonevirus|Dickeya phage phiDP23.1
lung03|contig_764	AY598438.1	72.917	144	37	2	340	482	1016	1158	4.45e-12	77	Viruses|dsDNA viruses, no RNA stage|Poxviridae|Entomopoxvirinae|unassigned Entomopoxvirinae|Diachasmimorpha entomopoxvirus|Diachasmimorpha longicaudata entomopoxvirus
lung03|contig_849	MF782455.1	66.406	256	86	0	119	374	283488	283743	8.84e-12	75.2	Viruses|dsDNA viruses, no RNA stage|Mimiviridae|unclassified Mimiviridae|Klosneuvirinae|Klosneuvirus|Bodo saltans virus
lung03|contig_850	KT624200.1	72.549	102	22	2	222	320	78249	78151	8.98e-06	55.4	Viruses|dsDNA viruses, no RNA stage|Caudovirales|Myoviridae|unclassified Myoviridae|Bacillus phage SP-15
lung03|contig_871	KM209277.1	73.936	188	49	0	3	190	822	1009	1.27e-24	118	Viruses|dsDNA viruses, no RNA stage|Caudovirales|Ackermannviridae|Aglimvirinae|Limestonevirus|unclassified Limestonevirus|Dickeya phage phiDP23.1
lung03|contig_881	KM209255.1	82.632	190	33	0	347	536	3413	3224	2.43e-47	194	Viruses|dsDNA viruses, no RNA stage|Caudovirales|Ackermannviridae|Aglimvirinae|Limestonevirus|unclassified Limestonevirus|Dickeya phage phiDP10.3
lung03|contig_904	AJ289710.2	87.419	310	29	2	88	387	3515	3206	1.67e-104	383	Viruses|Ortervirales|Retroviridae|unclassified Retroviridae|Human endogenous retroviruses|Human endogenous retrovirus H|HERV-H/env60
lung03|contig_911	KM209255.1	91.011	178	16	0	6	183	2305	2482	1.58e-64	250	Viruses|dsDNA viruses, no RNA stage|Caudovirales|Ackermannviridae|Aglimvirinae|Limestonevirus|unclassified Limestonevirus|Dickeya phage phiDP10.3
lung03|contig_922	KM359505.1	71.269	268	71	3	26	290	188702	188966	6.61e-28	129	Viruses|dsDNA viruses, no RNA stage|Caudovirales|Myoviridae|unclassified Myoviridae|Prochlorococcus phage P-TIM68
lung03|contig_956	KM209255.1	76.19	105	23	2	19	122	3978	3875	3.91e-10	69.8	Viruses|dsDNA viruses, no RNA stage|Caudovirales|Ackermannviridae|Aglimvirinae|Limestonevirus|unclassified Limestonevirus|Dickeya phage phiDP10.3
lung03|contig_991	KM209255.1	74.409	254	59	4	213	463	2290	2540	4.9e-35	152	Viruses|dsDNA viruses, no RNA stage|Caudovirales|Ackermannviridae|Aglimvirinae|Limestonevirus|unclassified Limestonevirus|Dickeya phage phiDP10.3
lung03|contig_1003	KM209255.1	82.745	255	37	3	115	365	4069	3818	5.33e-66	255	Viruses|dsDNA viruses, no RNA stage|Caudovirales|Ackermannviridae|Aglimvirinae|Limestonevirus|unclassified Limestonevirus|Dickeya phage phiDP10.3
lung03|contig_1015	MG543995.1	70.47	149	40	2	379	525	129460	129314	8.82e-09	66.2	Viruses|dsDNA viruses, no RNA stage|Caudovirales|Siphoviridae|Phietavirus|unclassified Phietalikevirus|Staphylococcus phage UPMK_1
lung03|contig_1017	KM209255.1	83.598	189	26	3	346	529	2851	2663	6.42e-47	192	Viruses|dsDNA viruses, no RNA stage|Caudovirales|Ackermannviridae|Aglimvirinae|Limestonevirus|unclassified Limestonevirus|Dickeya phage phiDP10.3
lung03|contig_1034	KM209255.1	85.034	147	22	0	186	332	943	1089	2.51e-39	167	Viruses|dsDNA viruses, no RNA stage|Caudovirales|Ackermannviridae|Aglimvirinae|Limestonevirus|unclassified Limestonevirus|Dickeya phage phiDP10.3
lung03|contig_1037	KU746283.1	99.206	126	1	0	199	324	29	154	2.24e-56	223	Viruses|ssRNA viruses|ssRNA negative-strand viruses|Arenaviridae|Mammarenavirus|Guanarito mammarenavirus
lung03|contig_1042	AB111967.1	85.648	216	30	1	14	228	4390	4605	2.94e-63	246	Viruses|ssRNA viruses|ssRNA positive-strand viruses, no DNA stage|Flaviviridae|Pestivirus|Pestivirus A|Bovine viral diarrhea virus isolates and strains|Bovine viral diarrhea virus T-20
lung03|contig_1077	KM209255.1	96.19	210	5	2	211	417	2777	2986	3.96e-90	336	Viruses|dsDNA viruses, no RNA stage|Caudovirales|Ackermannviridae|Aglimvirinae|Limestonevirus|unclassified Limestonevirus|Dickeya phage phiDP10.3
lung03|contig_1109	KM209255.1	87.671	146	15	2	138	280	2922	2777	5.36e-42	176	Viruses|dsDNA viruses, no RNA stage|Caudovirales|Ackermannviridae|Aglimvirinae|Limestonevirus|unclassified Limestonevirus|Dickeya phage phiDP10.3
lung03|contig_1141	JN882285.1	66.949	354	99	9	64	408	150402	150746	1.52e-15	87.8	Viruses|dsDNA viruses, no RNA stage|Caudovirales|Myoviridae|unclassified Myoviridae|Cronobacter phage vB_CsaM_GAP32
lung03|contig_1146	KM209277.1	89.726	146	15	0	553	698	965	820	7.22e-48	196	Viruses|dsDNA viruses, no RNA stage|Caudovirales|Ackermannviridae|Aglimvirinae|Limestonevirus|unclassified Limestonevirus|Dickeya phage phiDP23.1
lung03|contig_1149	KM209255.1	73.504	117	31	0	162	278	3676	3560	1.09e-10	71.6	Viruses|dsDNA viruses, no RNA stage|Caudovirales|Ackermannviridae|Aglimvirinae|Limestonevirus|unclassified Limestonevirus|Dickeya phage phiDP10.3
lung03|contig_1157	KM209288.1	81.416	113	21	0	153	265	340	228	6.66e-22	109	Viruses|dsDNA viruses, no RNA stage|Caudovirales|Ackermannviridae|Aglimvirinae|Limestonevirus|unclassified Limestonevirus|Dickeya phage phiDP23.1
lung03|contig_1161	AF191073.1	83.186	226	38	0	59	284	3001	3226	1.3e-60	237	Viruses|dsDNA viruses, no RNA stage|Herpesvirales|Herpesviridae|Betaherpesvirinae|Cytomegalovirus|Cercopithecine betaherpesvirus 5|Stealth virus 1
lung03|contig_1169	AF191073.1	81.714	175	31	1	1	175	2934	3107	4.57e-40	168	Viruses|dsDNA viruses, no RNA stage|Herpesvirales|Herpesviridae|Betaherpesvirinae|Cytomegalovirus|Cercopithecine betaherpesvirus 5|Stealth virus 1
lung03|contig_1171	AF065756.1	77.876	113	16	4	202	311	399	293	6.53e-14	82.4	Viruses|dsDNA viruses, no RNA stage|Herpesvirales|Herpesviridae|Betaherpesvirinae|Cytomegalovirus|Cercopithecine betaherpesvirus 5|Stealth virus 1
lung03|contig_1192	X99519.1	75	104	26	0	657	760	1830	1727	7.15e-10	71.6	Viruses|dsDNA viruses, no RNA stage|Herpesvirales|Herpesviridae|Gammaherpesvirinae|Rhadinovirus|Saimiriine gammaherpesvirus 2
lung03|contig_1220	KC977570.1	76.613	124	29	0	107	230	1592171	1592294	3.55e-17	93.3	Viruses|dsDNA viruses, no RNA stage|unclassified dsDNA viruses|Pandoravirus|Pandoravirus dulcis
lung03|contig_1264	KR093640.1	82.857	140	24	0	106	245	3922	3783	6.97e-33	145	Viruses|dsDNA viruses, no RNA stage|Caudovirales|Siphoviridae|unclassified Siphoviridae|Moraxella phage Mcat16
lung03|contig_1269	JQ679013.1	87.571	177	22	0	47	223	2267	2443	1.09e-55	221	Viruses|ssRNA viruses|ssRNA positive-strand viruses, no DNA stage|Hepeviridae|Orthohepevirus|Orthohepevirus A|Hepatitis E virus
lung03|contig_1277	KM209255.1	73.123	253	53	10	152	397	2545	2301	1.06e-24	118	Viruses|dsDNA viruses, no RNA stage|Caudovirales|Ackermannviridae|Aglimvirinae|Limestonevirus|unclassified Limestonevirus|Dickeya phage phiDP10.3
lung03|contig_1340	KM209255.1	92.373	118	6	3	121	236	2675	2791	5.95e-38	161	Viruses|dsDNA viruses, no RNA stage|Caudovirales|Ackermannviridae|Aglimvirinae|Limestonevirus|unclassified Limestonevirus|Dickeya phage phiDP10.3
lung03|contig_1363	KM209255.1	84.956	226	33	1	81	305	2428	2653	6.19e-65	251	Viruses|dsDNA viruses, no RNA stage|Caudovirales|Ackermannviridae|Aglimvirinae|Limestonevirus|unclassified Limestonevirus|Dickeya phage phiDP10.3
lung03|contig_1386	AF191073.1	86.232	138	19	0	113	250	3203	3066	3.32e-38	163	Viruses|dsDNA viruses, no RNA stage|Herpesvirales|Herpesviridae|Betaherpesvirinae|Cytomegalovirus|Cercopithecine betaherpesvirus 5|Stealth virus 1
lung03|contig_1395	AJ410493.1	70.27	259	77	0	102	360	28977	29235	3.46e-25	120	Viruses|dsDNA viruses, no RNA stage|Herpesvirales|Herpesviridae|Gammaherpesvirinae|Rhadinovirus|Saimiriine gammaherpesvirus 2
lung03|contig_1399	KM209255.1	72.05	161	44	1	246	405	3676	3516	2.05e-14	84.2	Viruses|dsDNA viruses, no RNA stage|Caudovirales|Ackermannviridae|Aglimvirinae|Limestonevirus|unclassified Limestonevirus|Dickeya phage phiDP10.3
lung03|contig_1404	AB898927.1	91.304	207	18	0	89	295	2259	2465	1.9e-77	293	Viruses|Ortervirales|Retroviridae|Orthoretrovirinae|Gammaretrovirus|Feline leukemia virus
lung03|contig_1432	AY397620.1	82.317	164	28	1	265	428	173	11	8.79e-38	161	Viruses|dsRNA viruses|Reoviridae|Sedoreovirinae|Orbivirus|Bluetongue virus
lung03|contig_1441	KM209277.1	93.401	197	13	0	260	456	1033	1229	2.48e-78	297	Viruses|dsDNA viruses, no RNA stage|Caudovirales|Ackermannviridae|Aglimvirinae|Limestonevirus|unclassified Limestonevirus|Dickeya phage phiDP23.1
lung03|contig_1461	AB898927.1	96.429	112	4	0	128	239	1384	1495	9.73e-45	185	Viruses|Ortervirales|Retroviridae|Orthoretrovirinae|Gammaretrovirus|Feline leukemia virus
lung03|contig_1464	M80675.1	71.287	202	54	2	657	856	2024	2223	1.81e-18	98.7	Viruses|Ortervirales|Retroviridae|unclassified Retroviridae|AKT8 retrovirus
lung03|contig_1478	KM209288.1	74.627	201	46	3	395	593	35	232	3.08e-26	123	Viruses|dsDNA viruses, no RNA stage|Caudovirales|Ackermannviridae|Aglimvirinae|Limestonevirus|unclassified Limestonevirus|Dickeya phage phiDP23.1
lung03|contig_1480	KU324802.1	96.526	403	14	0	1	403	5519	5921	0	664	Viruses|Ortervirales|Retroviridae|Orthoretrovirinae|Gammaretrovirus|Murine leukemia virus|unclassified Murine leukemia virus|Murine leukemia virus CasE#1
lung03|contig_1487	AF191073.1	87.5	208	23	2	59	264	3059	3265	8.67e-65	251	Viruses|dsDNA viruses, no RNA stage|Herpesvirales|Herpesviridae|Betaherpesvirinae|Cytomegalovirus|Cercopithecine betaherpesvirus 5|Stealth virus 1
lung03|contig_1536	KU746283.1	99.379	161	1	0	243	403	1	161	2.83e-75	286	Viruses|ssRNA viruses|ssRNA negative-strand viruses|Arenaviridae|Mammarenavirus|Guanarito mammarenavirus
lung03|contig_1547	KM209255.1	76.871	147	28	3	191	336	2979	2838	3.32e-20	104	Viruses|dsDNA viruses, no RNA stage|Caudovirales|Ackermannviridae|Aglimvirinae|Limestonevirus|unclassified Limestonevirus|Dickeya phage phiDP10.3
lung03|contig_1566	KM209277.1	89.091	220	24	0	194	413	352	571	2.39e-76	289	Viruses|dsDNA viruses, no RNA stage|Caudovirales|Ackermannviridae|Aglimvirinae|Limestonevirus|unclassified Limestonevirus|Dickeya phage phiDP23.1
lung03|contig_1575	KM209255.1	90.566	106	10	0	86	191	3711	3606	2.47e-33	147	Viruses|dsDNA viruses, no RNA stage|Caudovirales|Ackermannviridae|Aglimvirinae|Limestonevirus|unclassified Limestonevirus|Dickeya phage phiDP10.3
lung03|contig_1589	KM209255.1	90.604	298	28	0	127	424	2385	2682	4.03e-113	412	Viruses|dsDNA viruses, no RNA stage|Caudovirales|Ackermannviridae|Aglimvirinae|Limestonevirus|unclassified Limestonevirus|Dickeya phage phiDP10.3
lung03|contig_1594	KC977570.1	78.626	131	28	0	479	609	1592165	1592295	2.51e-22	111	Viruses|dsDNA viruses, no RNA stage|unclassified dsDNA viruses|Pandoravirus|Pandoravirus dulcis
lung03|contig_1600	AF065756.1	72.807	114	22	4	249	358	330	222	3.02e-06	57.2	Viruses|dsDNA viruses, no RNA stage|Herpesvirales|Herpesviridae|Betaherpesvirinae|Cytomegalovirus|Cercopithecine betaherpesvirus 5|Stealth virus 1
lung03|contig_1620	AF065755.1	85.417	192	26	1	503	694	323	134	2.14e-54	217	Viruses|dsDNA viruses, no RNA stage|Herpesvirales|Herpesviridae|Betaherpesvirinae|Cytomegalovirus|Cercopithecine betaherpesvirus 5|Stealth virus 1
lung03|contig_1631	KM209277.1	100	135	0	0	33	167	872	1006	1.23e-62	244	Viruses|dsDNA viruses, no RNA stage|Caudovirales|Ackermannviridae|Aglimvirinae|Limestonevirus|unclassified Limestonevirus|Dickeya phage phiDP23.1
lung03|contig_1651	KM209255.1	88.571	105	5	2	163	262	2754	2856	5.57e-29	132	Viruses|dsDNA viruses, no RNA stage|Caudovirales|Ackermannviridae|Aglimvirinae|Limestonevirus|unclassified Limestonevirus|Dickeya phage phiDP10.3
lung03|contig_1653	M10035.1	86.26	131	18	0	261	391	231	361	3.36e-36	156	Viruses|Ortervirales|Retroviridae|Orthoretrovirinae|Gammaretrovirus|Moloney murine sarcoma virus
lung03|contig_1662	KM209277.1	79.67	182	37	0	1	182	1316	1135	5.98e-38	161	Viruses|dsDNA viruses, no RNA stage|Caudovirales|Ackermannviridae|Aglimvirinae|Limestonevirus|unclassified Limestonevirus|Dickeya phage phiDP23.1
lung03|contig_1673	KM209277.1	84.021	194	31	0	130	323	1134	1327	2.54e-52	210	Viruses|dsDNA viruses, no RNA stage|Caudovirales|Ackermannviridae|Aglimvirinae|Limestonevirus|unclassified Limestonevirus|Dickeya phage phiDP23.1
lung03|contig_1692	KM209255.1	95.227	419	14	4	1	416	703	288	0	654	Viruses|dsDNA viruses, no RNA stage|Caudovirales|Ackermannviridae|Aglimvirinae|Limestonevirus|unclassified Limestonevirus|Dickeya phage phiDP10.3
lung03|contig_1697	KU324803.1	99.615	260	1	0	137	396	7045	6786	5e-129	464	Viruses|Ortervirales|Retroviridae|Orthoretrovirinae|Gammaretrovirus|Murine leukemia virus
lung03|contig_1724	KM209277.1	78.947	114	24	0	226	339	1322	1209	8.34e-19	98.7	Viruses|dsDNA viruses, no RNA stage|Caudovirales|Ackermannviridae|Aglimvirinae|Limestonevirus|unclassified Limestonevirus|Dickeya phage phiDP23.1
lung03|contig_1745	KM209255.1	79.457	258	49	3	91	346	3180	3435	1.33e-54	217	Viruses|dsDNA viruses, no RNA stage|Caudovirales|Ackermannviridae|Aglimvirinae|Limestonevirus|unclassified Limestonevirus|Dickeya phage phiDP10.3
lung03|contig_1763	KU746283.1	98.352	182	3	0	395	576	1	182	8.53e-84	315	Viruses|ssRNA viruses|ssRNA negative-strand viruses|Arenaviridae|Mammarenavirus|Guanarito mammarenavirus
lung03|contig_1765	KY742649.2	98.374	123	2	0	233	355	13879	13757	1.85e-53	214	Viruses|dsDNA viruses, no RNA stage|Caudovirales|Podoviridae|Nonanavirus|unclassified Nonanavirus|Proteus phage VB_PmiS-Isfahan
lung03|contig_1770	KM209255.1	90.749	227	21	0	130	356	923	1149	8.36e-84	315	Viruses|dsDNA viruses, no RNA stage|Caudovirales|Ackermannviridae|Aglimvirinae|Limestonevirus|unclassified Limestonevirus|Dickeya phage phiDP10.3
lung03|contig_1778	AF065755.1	90.37	135	13	0	300	434	138	4	7.7e-45	185	Viruses|dsDNA viruses, no RNA stage|Herpesvirales|Herpesviridae|Betaherpesvirinae|Cytomegalovirus|Cercopithecine betaherpesvirus 5|Stealth virus 1
lung03|contig_1782	L13783.1	78.922	408	86	0	58	465	1494	1087	3.3e-94	349	Viruses|ssRNA viruses|ssRNA positive-strand viruses, no DNA stage|Flaviviridae|Pestivirus|Pestivirus A|Bovine viral diarrhea virus 1
lung03|contig_1783	X00255.1	93.796	274	17	0	768	1041	824	551	1.8e-114	417	Viruses|Ortervirales|Retroviridae|Orthoretrovirinae|Gammaretrovirus|Feline leukemia virus|Feline sarcoma virus
lung03|contig_1788	KM209255.1	92.667	150	11	0	1	150	3932	3783	1.52e-55	221	Viruses|dsDNA viruses, no RNA stage|Caudovirales|Ackermannviridae|Aglimvirinae|Limestonevirus|unclassified Limestonevirus|Dickeya phage phiDP10.3
lung03|contig_1807	KM209277.1	97.794	136	3	0	326	461	1027	1162	6.94e-59	232	Viruses|dsDNA viruses, no RNA stage|Caudovirales|Ackermannviridae|Aglimvirinae|Limestonevirus|unclassified Limestonevirus|Dickeya phage phiDP23.1
lung03|contig_1809	AY818896.1	80.159	126	25	0	65	190	7675	7800	1.05e-23	114	Viruses|Ortervirales|Retroviridae|Orthoretrovirinae|Gammaretrovirus|Murine leukemia virus
lung03|contig_1830	KM209255.1	88.535	157	18	0	162	318	2542	2386	2.51e-50	203	Viruses|dsDNA viruses, no RNA stage|Caudovirales|Ackermannviridae|Aglimvirinae|Limestonevirus|unclassified Limestonevirus|Dickeya phage phiDP10.3
lung03|contig_1834	AF065755.1	75.728	103	22	2	119	220	211	311	2.07e-09	68	Viruses|dsDNA viruses, no RNA stage|Herpesvirales|Herpesviridae|Betaherpesvirinae|Cytomegalovirus|Cercopithecine betaherpesvirus 5|Stealth virus 1
lung03|contig_1847	KM209255.1	91.391	151	13	0	183	333	3700	3550	1.39e-53	214	Viruses|dsDNA viruses, no RNA stage|Caudovirales|Ackermannviridae|Aglimvirinae|Limestonevirus|unclassified Limestonevirus|Dickeya phage phiDP10.3
lung03|contig_1852	KR093631.1	67.797	295	81	8	109	396	2021	1734	2.39e-13	80.6	Viruses|dsDNA viruses, no RNA stage|Caudovirales|Siphoviridae|unclassified Siphoviridae|Moraxella phage Mcat7
lung03|contig_1874	AF104025.1	85.751	386	31	6	1	363	932	1316	1.88e-122	443	Viruses|ssRNA viruses|ssRNA positive-strand viruses, no DNA stage|Flaviviridae|Pestivirus|Pestivirus B|Bovine viral diarrhea virus 2
lung03|contig_1904	KP317931.1	71.429	210	54	4	48	254	4720	4926	2.94e-18	96.9	Viruses|ssRNA viruses|ssRNA negative-strand viruses|Mononegavirales|Pneumoviridae|Orthopneumovirus|Human orthopneumovirus
lung03|contig_1911	LT906555.1	71.329	143	35	3	246	388	702800	702936	6.28e-09	66.2	Viruses|dsDNA viruses, no RNA stage|Phycodnaviridae|unclassified Phycodnaviridae|Orpheovirus IHUMI-LCC2
lung03|contig_1918	KY040274.1	75.98	587	138	1	49	632	84049	83463	1.05e-115	421	Viruses|dsDNA viruses, no RNA stage|Poxviridae|Chordopoxvirinae|Molluscipoxvirus|Molluscum contagiosum virus|Molluscum contagiosum virus subtype 2
lung03|contig_1956	KR093627.1	64.929	422	143	3	289	709	3782	4199	9.68e-15	86	Viruses|dsDNA viruses, no RNA stage|Caudovirales|Siphoviridae|unclassified Siphoviridae|Moraxella phage Mcat3
lung03|contig_1970	KM209255.1	82.911	316	46	4	52	360	524	210	1.9e-84	316	Viruses|dsDNA viruses, no RNA stage|Caudovirales|Ackermannviridae|Aglimvirinae|Limestonevirus|unclassified Limestonevirus|Dickeya phage phiDP10.3
lung03|contig_1973	KM209255.1	83.824	136	21	1	225	359	1308	1173	2.57e-32	143	Viruses|dsDNA viruses, no RNA stage|Caudovirales|Ackermannviridae|Aglimvirinae|Limestonevirus|unclassified Limestonevirus|Dickeya phage phiDP10.3
lung03|contig_1982	KM209255.1	78.947	304	53	5	5	303	2727	3024	8.57e-64	248	Viruses|dsDNA viruses, no RNA stage|Caudovirales|Ackermannviridae|Aglimvirinae|Limestonevirus|unclassified Limestonevirus|Dickeya phage phiDP10.3
lung03|contig_2014	KR093631.1	72.685	216	59	0	136	351	1331	1546	2.38e-26	123	Viruses|dsDNA viruses, no RNA stage|Caudovirales|Siphoviridae|unclassified Siphoviridae|Moraxella phage Mcat7
lung03|contig_2015	KM209255.1	79.032	124	24	2	132	254	2550	2428	2.91e-19	100	Viruses|dsDNA viruses, no RNA stage|Caudovirales|Ackermannviridae|Aglimvirinae|Limestonevirus|unclassified Limestonevirus|Dickeya phage phiDP10.3
lung03|contig_2026	AY397620.1	90.164	122	12	0	275	396	230	109	2.07e-39	167	Viruses|dsRNA viruses|Reoviridae|Sedoreovirinae|Orbivirus|Bluetongue virus
lung03|contig_2036	AB214978.1	96.599	147	5	0	170	316	7	153	2.53e-62	242	Viruses|dsRNA viruses|Picobirnaviridae|Picobirnavirus|Human picobirnavirus
lung03|contig_2041	KM209255.1	74.396	207	33	7	6	202	3012	2816	5.99e-26	122	Viruses|dsDNA viruses, no RNA stage|Caudovirales|Ackermannviridae|Aglimvirinae|Limestonevirus|unclassified Limestonevirus|Dickeya phage phiDP10.3
lung03|contig_2077	KM209255.1	80.992	121	23	0	214	334	2759	2639	1.42e-23	114	Viruses|dsDNA viruses, no RNA stage|Caudovirales|Ackermannviridae|Aglimvirinae|Limestonevirus|unclassified Limestonevirus|Dickeya phage phiDP10.3
lung03|contig_2090	AF067478.1	74.336	113	28	1	85	197	151	40	4.68e-10	69.8	Viruses|unclassified viruses|Stealth virus 4
lung03|contig_2109	L13783.1	90.184	489	48	0	1	489	1484	996	0	666	Viruses|ssRNA viruses|ssRNA positive-strand viruses, no DNA stage|Flaviviridae|Pestivirus|Pestivirus A|Bovine viral diarrhea virus 1
lung03|contig_2116	KR011285.1	86.139	101	9	1	1	101	8749	8844	2.38e-25	120	Viruses|dsDNA viruses, no RNA stage|Herpesvirales|Herpesviridae|Alphaherpesvirinae|Simplexvirus|Human alphaherpesvirus 1
lung03|contig_2126	KM209255.1	78.571	224	43	3	20	238	2639	2862	4.01e-43	179	Viruses|dsDNA viruses, no RNA stage|Caudovirales|Ackermannviridae|Aglimvirinae|Limestonevirus|unclassified Limestonevirus|Dickeya phage phiDP10.3
lung03|contig_2139	M17870.1	81.731	208	38	0	36	243	1406	1613	7.34e-51	205	Viruses|Ortervirales|Retroviridae|Orthoretrovirinae|Alpharetrovirus|Avian leukosis virus|Avian erythroblastosis virus
lung03|contig_2151	KM209288.1	90.099	202	20	0	132	333	343	142	4.24e-72	275	Viruses|dsDNA viruses, no RNA stage|Caudovirales|Ackermannviridae|Aglimvirinae|Limestonevirus|unclassified Limestonevirus|Dickeya phage phiDP23.1
lung03|contig_2187	AF191073.1	77.119	118	27	0	194	311	1816	1933	1.97e-16	91.5	Viruses|dsDNA viruses, no RNA stage|Herpesvirales|Herpesviridae|Betaherpesvirinae|Cytomegalovirus|Cercopithecine betaherpesvirus 5|Stealth virus 1
lung03|contig_2212	X51863.1	74.086	301	68	2	1	296	1704	1999	5.82e-47	192	Viruses|Ortervirales|Retroviridae|Orthoretrovirinae|Alpharetrovirus|unclassified Alpharetrovirus|Avian sarcoma virus
lung03|contig_2224	MF782455.1	78	100	20	2	19	117	848359	848457	9.78e-12	75.2	Viruses|dsDNA viruses, no RNA stage|Mimiviridae|unclassified Mimiviridae|Klosneuvirinae|Klosneuvirus|Bodo saltans virus
lung03|contig_2228	AF191073.1	80.383	209	32	3	19	223	2906	3109	1.65e-45	187	Viruses|dsDNA viruses, no RNA stage|Herpesvirales|Herpesviridae|Betaherpesvirinae|Cytomegalovirus|Cercopithecine betaherpesvirus 5|Stealth virus 1
lung03|contig_2237	KR093640.1	84.404	109	17	0	92	200	3857	3965	2.59e-25	120	Viruses|dsDNA viruses, no RNA stage|Caudovirales|Siphoviridae|unclassified Siphoviridae|Moraxella phage Mcat16
lung03|contig_2296	MF185731.1	99.219	384	3	0	150	533	40715	41098	0	679	Viruses|dsDNA viruses, no RNA stage|Caudovirales|Siphoviridae|Amigovirus|unclassified Amigovirus|Arthrobacter phage Molivia
lung03|contig_2310	KR093640.1	77.747	364	80	1	123	485	4109	3746	1.43e-75	288	Viruses|dsDNA viruses, no RNA stage|Caudovirales|Siphoviridae|unclassified Siphoviridae|Moraxella phage Mcat16
lung03|contig_2343	S75221.1	87.755	147	18	0	299	445	1	147	1.06e-44	185	Viruses|Ortervirales|Retroviridae|Orthoretrovirinae|Betaretrovirus|Mouse mammary tumor virus
lung03|contig_2347	X00144.1	71.698	159	42	2	163	318	1881	1723	7.34e-13	78.8	Viruses|Ortervirales|Retroviridae|Orthoretrovirinae|Alpharetrovirus|Avian leukosis virus|Avian leukemia virus
lung03|contig_2353	AJ289710.2	82.41	307	25	4	46	325	3206	3510	5.26e-85	318	Viruses|Ortervirales|Retroviridae|unclassified Retroviridae|Human endogenous retroviruses|Human endogenous retrovirus H|HERV-H/env60
lung03|contig_2356	KM209255.1	81.356	118	20	2	372	487	2545	2428	2.25e-21	107	Viruses|dsDNA viruses, no RNA stage|Caudovirales|Ackermannviridae|Aglimvirinae|Limestonevirus|unclassified Limestonevirus|Dickeya phage phiDP10.3
lung03|contig_2369	K02606.1	80.711	197	22	4	90	285	752	571	9.43e-44	181	Viruses|dsDNA viruses, no RNA stage|Polyomaviridae|Betapolyomavirus|Macaca mulatta polyomavirus 1
lung03|contig_2371	AF065756.1	70.852	223	55	3	123	335	399	177	4.87e-21	105	Viruses|dsDNA viruses, no RNA stage|Herpesvirales|Herpesviridae|Betaherpesvirinae|Cytomegalovirus|Cercopithecine betaherpesvirus 5|Stealth virus 1
lung03|contig_2373	KM209255.1	88.793	232	26	0	179	410	1764	1533	4.79e-80	302	Viruses|dsDNA viruses, no RNA stage|Caudovirales|Ackermannviridae|Aglimvirinae|Limestonevirus|unclassified Limestonevirus|Dickeya phage phiDP10.3
lung03|contig_2374	KR093640.1	73.441	433	88	6	122	551	3459	3867	1.83e-67	260	Viruses|dsDNA viruses, no RNA stage|Caudovirales|Siphoviridae|unclassified Siphoviridae|Moraxella phage Mcat16
lung03|contig_2383	KM209277.1	79.71	207	42	0	175	381	1330	1124	8.5e-45	185	Viruses|dsDNA viruses, no RNA stage|Caudovirales|Ackermannviridae|Aglimvirinae|Limestonevirus|unclassified Limestonevirus|Dickeya phage phiDP23.1
lung03|contig_2384	KM209255.1	73.333	150	39	1	18	166	3676	3527	1.22e-15	87.8	Viruses|dsDNA viruses, no RNA stage|Caudovirales|Ackermannviridae|Aglimvirinae|Limestonevirus|unclassified Limestonevirus|Dickeya phage phiDP10.3
lung03|contig_2412	KY684109.1	68.966	174	46	4	187	356	82912	83081	2.28e-07	60.8	Viruses|dsDNA viruses, no RNA stage|Mimiviridae|unclassified Mimiviridae|Klosneuvirinae|Klosneuvirus|Klosneuvirus KNV1
lung03|contig_2413	KM209255.1	95.135	185	9	0	1	185	3517	3701	1.91e-77	293	Viruses|dsDNA viruses, no RNA stage|Caudovirales|Ackermannviridae|Aglimvirinae|Limestonevirus|unclassified Limestonevirus|Dickeya phage phiDP10.3
lung03|contig_2422	KM209277.1	87.624	202	25	0	1	202	1030	1231	4.81e-65	251	Viruses|dsDNA viruses, no RNA stage|Caudovirales|Ackermannviridae|Aglimvirinae|Limestonevirus|unclassified Limestonevirus|Dickeya phage phiDP23.1
lung03|contig_2442	KM209277.1	73.889	180	47	0	127	306	1172	1351	4.58e-23	113	Viruses|dsDNA viruses, no RNA stage|Caudovirales|Ackermannviridae|Aglimvirinae|Limestonevirus|unclassified Limestonevirus|Dickeya phage phiDP23.1
lung03|contig_2443	JQ036305.1	99.153	118	1	0	90	207	376	259	9.01e-52	208	Viruses|ssRNA viruses|ssRNA positive-strand viruses, no DNA stage|Hepeviridae|Orthohepevirus|Orthohepevirus A|Hepatitis E virus
lung03|contig_2444	KM209255.1	83.981	206	33	0	111	316	1764	1559	2.3e-56	223	Viruses|dsDNA viruses, no RNA stage|Caudovirales|Ackermannviridae|Aglimvirinae|Limestonevirus|unclassified Limestonevirus|Dickeya phage phiDP10.3
lung03|contig_2492	KM209255.1	78.774	212	40	3	131	337	2640	2851	1.31e-40	170	Viruses|dsDNA viruses, no RNA stage|Caudovirales|Ackermannviridae|Aglimvirinae|Limestonevirus|unclassified Limestonevirus|Dickeya phage phiDP10.3
lung03|contig_2495	AY397620.1	92	100	8	0	101	200	131	230	8.08e-33	145	Viruses|dsRNA viruses|Reoviridae|Sedoreovirinae|Orbivirus|Bluetongue virus
lung03|contig_2519	EU078592.1	100	385	0	0	1	385	881	1265	0	695	Viruses|dsDNA viruses, no RNA stage|Caudovirales|Siphoviridae|Lambdavirus|Escherichia virus Lambda|Enterobacteria phage DE3
lung03|contig_2527	KM209255.1	73.636	220	58	0	113	332	3677	3458	4.23e-30	136	Viruses|dsDNA viruses, no RNA stage|Caudovirales|Ackermannviridae|Aglimvirinae|Limestonevirus|unclassified Limestonevirus|Dickeya phage phiDP10.3
lung03|contig_2532	KM209255.1	78.07	114	19	3	121	233	2871	2979	7.13e-15	86	Viruses|dsDNA viruses, no RNA stage|Caudovirales|Ackermannviridae|Aglimvirinae|Limestonevirus|unclassified Limestonevirus|Dickeya phage phiDP10.3
lung03|contig_2549	KU746283.1	99.401	167	1	0	61	227	231	65	2.56e-78	297	Viruses|ssRNA viruses|ssRNA negative-strand viruses|Arenaviridae|Mammarenavirus|Guanarito mammarenavirus
lung03|contig_2556	KR093637.1	69.154	201	57	2	363	562	13855	13659	1.1e-12	78.8	Viruses|dsDNA viruses, no RNA stage|Caudovirales|Siphoviridae|unclassified Siphoviridae|Moraxella phage Mcat13
lung03|contig_2559	KM209255.1	98.374	123	2	0	47	169	3411	3289	1.23e-53	214	Viruses|dsDNA viruses, no RNA stage|Caudovirales|Ackermannviridae|Aglimvirinae|Limestonevirus|unclassified Limestonevirus|Dickeya phage phiDP10.3
lung03|contig_2566	KM209277.1	89.744	195	20	0	121	315	1150	1344	2.56e-68	262	Viruses|dsDNA viruses, no RNA stage|Caudovirales|Ackermannviridae|Aglimvirinae|Limestonevirus|unclassified Limestonevirus|Dickeya phage phiDP23.1
lung03|contig_2572	MF172979.1	73.171	328	86	2	8	334	79585	79259	7.26e-46	188	Viruses|dsDNA viruses, no RNA stage|Caudovirales|Siphoviridae|unclassified Siphoviridae|Erysipelothrix phage phi1605
lung03|contig_2585	KY684110.1	67.266	278	83	4	113	386	227018	227291	3.89e-13	80.6	Viruses|dsDNA viruses, no RNA stage|Mimiviridae|unclassified Mimiviridae|Klosneuvirinae|Klosneuvirus|Klosneuvirus KNV1
lung03|contig_2589	LC193725.1	100	205	0	0	1	205	13434	13230	7.36e-101	370	Viruses|dsDNA viruses, no RNA stage|Herpesvirales|Herpesviridae|Alphaherpesvirinae|Varicellovirus|Equid alphaherpesvirus 1
lung03|contig_2596	MF360957.1	72	125	28	3	2	121	197103	196981	1.99e-07	60.8	Viruses|dsDNA viruses, no RNA stage|Caudovirales|Myoviridae|unassigned Myoviridae|Bacillus virus PBS1
lung03|contig_2607	JN638751.1	74.615	130	33	0	447	576	46700	46571	1.03e-14	86	Viruses|dsDNA viruses, no RNA stage|Caudovirales|Myoviridae|unassigned Myoviridae|Bacillus virus G
lung03|contig_2641	KM209255.1	77.869	122	25	2	323	443	2548	2428	1.36e-16	91.5	Viruses|dsDNA viruses, no RNA stage|Caudovirales|Ackermannviridae|Aglimvirinae|Limestonevirus|unclassified Limestonevirus|Dickeya phage phiDP10.3
lung03|contig_2662	MF289414.1	91.791	134	8	2	1	132	12308	12176	2.01e-45	187	Viruses|ssRNA viruses|ssRNA negative-strand viruses|Bunyavirales|Nairoviridae|Orthonairovirus|Crimean-Congo hemorrhagic fever orthonairovirus
lung03|contig_2679	KM209255.1	73.418	237	56	6	24	256	2313	2546	1.96e-26	123	Viruses|dsDNA viruses, no RNA stage|Caudovirales|Ackermannviridae|Aglimvirinae|Limestonevirus|unclassified Limestonevirus|Dickeya phage phiDP10.3
lung03|contig_2692	AF191073.1	83.234	167	28	0	12	178	2967	3133	2.92e-42	176	Viruses|dsDNA viruses, no RNA stage|Herpesvirales|Herpesviridae|Betaherpesvirinae|Cytomegalovirus|Cercopithecine betaherpesvirus 5|Stealth virus 1
lung03|contig_2696	KM209255.1	86	250	35	0	145	394	2329	2578	1.86e-77	293	Viruses|dsDNA viruses, no RNA stage|Caudovirales|Ackermannviridae|Aglimvirinae|Limestonevirus|unclassified Limestonevirus|Dickeya phage phiDP10.3
lung03|contig_2711	KR093631.1	68.692	757	212	12	1	743	2772	3517	5.08e-69	266	Viruses|dsDNA viruses, no RNA stage|Caudovirales|Siphoviridae|unclassified Siphoviridae|Moraxella phage Mcat7
lung03|contig_2719	S74213.1	79.358	218	41	3	130	343	82	299	8.01e-44	181	Viruses|Ortervirales|Retroviridae|Orthoretrovirinae|Gammaretrovirus|Murine leukemia virus|Moloney murine leukemia virus
lung03|contig_2769	AF357971.1	90.991	111	10	0	177	287	895	785	3.55e-36	156	Viruses|Ortervirales|Retroviridae|Orthoretrovirinae|Betaretrovirus|Jaagsiekte sheep retrovirus
lung03|contig_2773	KM209255.1	97.727	264	6	0	30	293	1514	1777	1.08e-124	450	Viruses|dsDNA viruses, no RNA stage|Caudovirales|Ackermannviridae|Aglimvirinae|Limestonevirus|unclassified Limestonevirus|Dickeya phage phiDP10.3
lung03|contig_2783	KM209255.1	82.323	198	35	0	47	244	1579	1776	2.71e-49	199	Viruses|dsDNA viruses, no RNA stage|Caudovirales|Ackermannviridae|Aglimvirinae|Limestonevirus|unclassified Limestonevirus|Dickeya phage phiDP10.3
lung03|contig_2788	KM209288.1	80.745	161	31	0	309	469	160	320	1.91e-34	150	Viruses|dsDNA viruses, no RNA stage|Caudovirales|Ackermannviridae|Aglimvirinae|Limestonevirus|unclassified Limestonevirus|Dickeya phage phiDP23.1
lung03|contig_2792	L13783.1	81.765	340	62	0	16	355	996	1335	5.43e-90	334	Viruses|ssRNA viruses|ssRNA positive-strand viruses, no DNA stage|Flaviviridae|Pestivirus|Pestivirus A|Bovine viral diarrhea virus 1
lung03|contig_2796	KR093640.1	76.543	162	37	1	178	338	4045	3884	8.85e-25	118	Viruses|dsDNA viruses, no RNA stage|Caudovirales|Siphoviridae|unclassified Siphoviridae|Moraxella phage Mcat16
lung03|contig_2800	AF191073.1	81.951	205	33	4	26	229	3107	2906	4.89e-46	188	Viruses|dsDNA viruses, no RNA stage|Herpesvirales|Herpesviridae|Betaherpesvirinae|Cytomegalovirus|Cercopithecine betaherpesvirus 5|Stealth virus 1
lung03|contig_2841	KM209255.1	81.098	164	28	2	396	559	3224	3384	2.42e-34	150	Viruses|dsDNA viruses, no RNA stage|Caudovirales|Ackermannviridae|Aglimvirinae|Limestonevirus|unclassified Limestonevirus|Dickeya phage phiDP10.3
lung03|contig_2884	KY742649.2	89.944	179	16	2	54	232	39297	39473	4.75e-60	235	Viruses|dsDNA viruses, no RNA stage|Caudovirales|Podoviridae|Nonanavirus|unclassified Nonanavirus|Proteus phage VB_PmiS-Isfahan
lung03|contig_2920	KM209255.1	88.938	226	22	1	3	225	3657	3882	1.74e-77	293	Viruses|dsDNA viruses, no RNA stage|Caudovirales|Ackermannviridae|Aglimvirinae|Limestonevirus|unclassified Limestonevirus|Dickeya phage phiDP10.3
lung03|contig_2960	KM209277.1	95.652	184	8	0	1	184	847	1030	1.37e-78	297	Viruses|dsDNA viruses, no RNA stage|Caudovirales|Ackermannviridae|Aglimvirinae|Limestonevirus|unclassified Limestonevirus|Dickeya phage phiDP23.1
lung03|contig_2965	KY747497.1	73.798	416	109	0	58	473	14706	15121	6.56e-67	259	Viruses|dsDNA viruses, no RNA stage|Poxviridae|unclassified Poxviridae|Eptesipox virus
lung03|contig_3009	KM209277.1	82.812	128	22	0	157	284	408	281	3.12e-29	132	Viruses|dsDNA viruses, no RNA stage|Caudovirales|Ackermannviridae|Aglimvirinae|Limestonevirus|unclassified Limestonevirus|Dickeya phage phiDP23.1
lung03|contig_3015	AF191073.1	75.117	213	42	8	181	391	1141	1344	2.46e-25	120	Viruses|dsDNA viruses, no RNA stage|Herpesvirales|Herpesviridae|Betaherpesvirinae|Cytomegalovirus|Cercopithecine betaherpesvirus 5|Stealth virus 1
lung03|contig_3040	AB898927.1	92.208	154	12	0	147	300	2093	2246	5.88e-57	224	Viruses|Ortervirales|Retroviridae|Orthoretrovirinae|Gammaretrovirus|Feline leukemia virus
lung03|contig_3066	MF403008.1	72.024	168	45	2	160	326	474401	474235	1.82e-14	84.2	Viruses|dsDNA viruses, no RNA stage|Caudovirales|Myoviridae|unclassified Myoviridae|Agrobacterium phage Atu_ph07
lung03|contig_3081	KM209255.1	90.351	114	11	0	58	171	2428	2541	2.9e-36	156	Viruses|dsDNA viruses, no RNA stage|Caudovirales|Ackermannviridae|Aglimvirinae|Limestonevirus|unclassified Limestonevirus|Dickeya phage phiDP10.3
lung03|contig_3086	KM209255.1	82.249	169	29	1	161	329	2330	2497	1.53e-39	167	Viruses|dsDNA viruses, no RNA stage|Caudovirales|Ackermannviridae|Aglimvirinae|Limestonevirus|unclassified Limestonevirus|Dickeya phage phiDP10.3
lung03|contig_3109	L13783.1	92.113	355	28	0	1	355	1369	1015	2.81e-144	515	Viruses|ssRNA viruses|ssRNA positive-strand viruses, no DNA stage|Flaviviridae|Pestivirus|Pestivirus A|Bovine viral diarrhea virus 1
lung03|contig_3120	JQ303225.1	82.734	139	20	2	174	312	19	153	8.01e-31	138	Viruses|Ortervirales|Retroviridae|Orthoretrovirinae|Gammaretrovirus|Mammalian gammaretrovirus group|unclassified Mammalian gammaretrovirus|Bat gammaretrovirus|Rhinolophus ferrumequinum retrovirus
lung03|contig_3161	KM209255.1	84.27	178	22	4	109	281	2851	2675	1.93e-44	183	Viruses|dsDNA viruses, no RNA stage|Caudovirales|Ackermannviridae|Aglimvirinae|Limestonevirus|unclassified Limestonevirus|Dickeya phage phiDP10.3
lung03|contig_3169	AY117144.1	92.202	218	17	0	1	218	453	236	2.19e-84	316	Viruses|ssRNA viruses|ssRNA positive-strand viruses, no DNA stage|Flaviviridae|Pestivirus|Pestivirus A|Bovine viral diarrhea virus 1
lung03|contig_3175	X00255.1	67.403	181	55	2	123	301	804	982	7.72e-06	55.4	Viruses|Ortervirales|Retroviridae|Orthoretrovirinae|Gammaretrovirus|Feline leukemia virus|Feline sarcoma virus
lung03|contig_3238	GU934326.1	71.552	116	27	2	165	277	967	1079	2e-06	57.2	Viruses|Ortervirales|Retroviridae|unclassified Retroviridae|LNras*SN acutely transforming retrovirus
lung03|contig_3241	AB898927.1	93.191	235	16	0	1	235	1461	1695	2.18e-95	352	Viruses|Ortervirales|Retroviridae|Orthoretrovirinae|Gammaretrovirus|Feline leukemia virus
lung03|contig_3247	KM209255.1	77.953	127	28	0	20	146	3676	3550	1.5e-20	104	Viruses|dsDNA viruses, no RNA stage|Caudovirales|Ackermannviridae|Aglimvirinae|Limestonevirus|unclassified Limestonevirus|Dickeya phage phiDP10.3
lung03|contig_3279	KM209277.1	91.954	174	14	0	124	297	1336	1163	4.29e-65	251	Viruses|dsDNA viruses, no RNA stage|Caudovirales|Ackermannviridae|Aglimvirinae|Limestonevirus|unclassified Limestonevirus|Dickeya phage phiDP23.1
lung03|contig_3296	KM209277.1	81.651	218	40	0	30	247	1002	785	1.39e-53	214	Viruses|dsDNA viruses, no RNA stage|Caudovirales|Ackermannviridae|Aglimvirinae|Limestonevirus|unclassified Limestonevirus|Dickeya phage phiDP23.1
lung03|contig_3301	KM209255.1	98.077	208	4	0	128	335	1101	1308	4.54e-97	358	Viruses|dsDNA viruses, no RNA stage|Caudovirales|Ackermannviridae|Aglimvirinae|Limestonevirus|unclassified Limestonevirus|Dickeya phage phiDP10.3
lung03|contig_3305	KY348373.1	100	173	0	0	152	324	225922	226094	1.61e-83	313	Viruses|dsDNA viruses, no RNA stage|Herpesvirales|Herpesviridae|Betaherpesvirinae|Muromegalovirus|Murid betaherpesvirus 1
lung03|contig_3309	KM209277.1	81.967	122	22	0	151	272	884	1005	5.3e-26	122	Viruses|dsDNA viruses, no RNA stage|Caudovirales|Ackermannviridae|Aglimvirinae|Limestonevirus|unclassified Limestonevirus|Dickeya phage phiDP23.1
lung03|contig_3326	AF104025.1	79.437	355	73	0	1	355	931	1285	6.2e-83	311	Viruses|ssRNA viruses|ssRNA positive-strand viruses, no DNA stage|Flaviviridae|Pestivirus|Pestivirus B|Bovine viral diarrhea virus 2
lung03|contig_3361	KM209255.1	78.298	235	49	2	70	303	3180	3413	1.95e-45	187	Viruses|dsDNA viruses, no RNA stage|Caudovirales|Ackermannviridae|Aglimvirinae|Limestonevirus|unclassified Limestonevirus|Dickeya phage phiDP10.3
lung03|contig_3362	KM209277.1	97.021	235	7	0	70	304	571	337	2.48e-107	392	Viruses|dsDNA viruses, no RNA stage|Caudovirales|Ackermannviridae|Aglimvirinae|Limestonevirus|unclassified Limestonevirus|Dickeya phage phiDP23.1
lung03|contig_3366	KM209288.1	87.5	144	18	0	110	253	201	344	2.23e-43	179	Viruses|dsDNA viruses, no RNA stage|Caudovirales|Ackermannviridae|Aglimvirinae|Limestonevirus|unclassified Limestonevirus|Dickeya phage phiDP23.1
lung03|contig_3371	KM209277.1	87.861	173	21	0	138	310	399	571	9.64e-55	217	Viruses|dsDNA viruses, no RNA stage|Caudovirales|Ackermannviridae|Aglimvirinae|Limestonevirus|unclassified Limestonevirus|Dickeya phage phiDP23.1
spleen03|contig_1	KT982185.1	87.16	257	33	0	160	416	646	390	6.07e-84	315	Viruses|Ortervirales|Retroviridae|Orthoretrovirinae|Lentivirus|Human immunodeficiency virus 1
spleen03|contig_5	AB111967.1	86.784	227	30	0	75	301	4616	4390	5.1e-72	275	Viruses|ssRNA viruses|ssRNA positive-strand viruses, no DNA stage|Flaviviridae|Pestivirus|Pestivirus A|Bovine viral diarrhea virus isolates and strains|Bovine viral diarrhea virus T-20
spleen03|contig_7	AF065698.1	83.212	274	44	1	6	279	84	355	9.92e-75	284	Viruses|dsDNA viruses, no RNA stage|Herpesvirales|Herpesviridae|Betaherpesvirinae|Cytomegalovirus|Cercopithecine betaherpesvirus 5|Stealth virus 1
spleen03|contig_11	KP317931.1	74.973	931	220	7	101	1024	4698	5622	5.59e-172	609	Viruses|ssRNA viruses|ssRNA negative-strand viruses|Mononegavirales|Pneumoviridae|Orthopneumovirus|Human orthopneumovirus
spleen03|contig_13	KY094066.1	85.667	300	38	2	3004	3301	8320	8616	1.37e-91	343	Viruses|dsDNA viruses, no RNA stage|Poxviridae|Chordopoxvirinae|unclassified Chordopoxvirinae|BeAn 58058 virus
spleen03|contig_14	AY397620.1	87.162	148	18	1	59	206	201	55	1.05e-42	178	Viruses|dsRNA viruses|Reoviridae|Sedoreovirinae|Orbivirus|Bluetongue virus
spleen03|contig_26	KM209255.1	98.343	181	3	0	287	467	3005	2825	2.66e-83	313	Viruses|dsDNA viruses, no RNA stage|Caudovirales|Ackermannviridae|Aglimvirinae|Limestonevirus|unclassified Limestonevirus|Dickeya phage phiDP10.3
spleen03|contig_33	KY094066.1	83.912	317	41	4	34	347	8307	8616	2.89e-89	333	Viruses|dsDNA viruses, no RNA stage|Poxviridae|Chordopoxvirinae|unclassified Chordopoxvirinae|BeAn 58058 virus
spleen03|contig_37	KM209255.1	86.111	144	17	3	80	221	2648	2790	5.01e-37	159	Viruses|dsDNA viruses, no RNA stage|Caudovirales|Ackermannviridae|Aglimvirinae|Limestonevirus|unclassified Limestonevirus|Dickeya phage phiDP10.3
spleen03|contig_47	KY094066.1	83.226	310	48	3	1	308	8336	8643	5.48e-84	315	Viruses|dsDNA viruses, no RNA stage|Poxviridae|Chordopoxvirinae|unclassified Chordopoxvirinae|BeAn 58058 virus
spleen03|contig_48	KY094066.1	87.458	295	33	3	19	311	8608	8316	2.15e-96	356	Viruses|dsDNA viruses, no RNA stage|Poxviridae|Chordopoxvirinae|unclassified Chordopoxvirinae|BeAn 58058 virus
spleen03|contig_59	U27241.1	92.381	315	17	6	70	380	1368	1057	2.59e-121	439	Viruses|Ortervirales|Retroviridae|unclassified Retroviridae|Human endogenous retroviruses|Human endogenous retrovirus
spleen03|contig_62	AF065698.1	89.3	243	23	2	169	410	312	72	7.91e-84	315	Viruses|dsDNA viruses, no RNA stage|Herpesvirales|Herpesviridae|Betaherpesvirinae|Cytomegalovirus|Cercopithecine betaherpesvirus 5|Stealth virus 1
spleen03|contig_64	AJ289710.2	84.512	297	35	3	92	377	3502	3206	3.62e-87	325	Viruses|Ortervirales|Retroviridae|unclassified Retroviridae|Human endogenous retroviruses|Human endogenous retrovirus H|HERV-H/env60
spleen03|contig_65	AJ289710.2	87.205	297	29	1	129	416	3503	3207	3.12e-100	369	Viruses|Ortervirales|Retroviridae|unclassified Retroviridae|Human endogenous retroviruses|Human endogenous retrovirus H|HERV-H/env60
spleen03|contig_67	S52495.1	78.187	353	72	5	200	550	397	48	9.94e-71	271	Viruses|unclassified bacterial viruses|Phage 16
spleen03|contig_71	S52495.1	78.592	355	73	3	21	375	47	398	1.07e-75	288	Viruses|unclassified bacterial viruses|Phage 16
spleen03|contig_75	S52495.1	74.51	357	78	12	6	354	398	47	4.69e-47	192	Viruses|unclassified bacterial viruses|Phage 16
spleen03|contig_84	X05155.1	85.789	190	27	0	207	396	493	682	9.92e-56	221	Viruses|Ortervirales|Retroviridae|Orthoretrovirinae|Gammaretrovirus|Feline leukemia virus
spleen03|contig_92	KP317931.1	74.051	316	78	3	6	318	5017	4703	1.63e-46	190	Viruses|ssRNA viruses|ssRNA negative-strand viruses|Mononegavirales|Pneumoviridae|Orthopneumovirus|Human orthopneumovirus
spleen03|contig_96	KM209288.1	82.524	103	17	1	24	125	320	218	1.03e-19	102	Viruses|dsDNA viruses, no RNA stage|Caudovirales|Ackermannviridae|Aglimvirinae|Limestonevirus|unclassified Limestonevirus|Dickeya phage phiDP23.1
spleen03|contig_104	AY397620.1	91.304	115	10	0	137	251	116	230	2.45e-38	163	Viruses|dsRNA viruses|Reoviridae|Sedoreovirinae|Orbivirus|Bluetongue virus
spleen03|contig_106	KY094066.1	84.466	309	40	1	102	410	8316	8616	1.4e-92	343	Viruses|dsDNA viruses, no RNA stage|Poxviridae|Chordopoxvirinae|unclassified Chordopoxvirinae|BeAn 58058 virus
spleen03|contig_110	AJ289710.2	85.535	318	32	4	41	349	3518	3206	4.87e-98	361	Viruses|Ortervirales|Retroviridae|unclassified Retroviridae|Human endogenous retroviruses|Human endogenous retrovirus H|HERV-H/env60
spleen03|contig_113	U27241.1	82.482	274	35	6	94	357	1356	1086	4.24e-68	262	Viruses|Ortervirales|Retroviridae|unclassified Retroviridae|Human endogenous retroviruses|Human endogenous retrovirus
spleen03|contig_114	KY094066.1	84.194	310	43	3	155	462	8316	8621	9.37e-89	331	Viruses|dsDNA viruses, no RNA stage|Poxviridae|Chordopoxvirinae|unclassified Chordopoxvirinae|BeAn 58058 virus
spleen03|contig_119	KY094066.1	87.22	313	36	3	49	359	8629	8319	8.37e-102	374	Viruses|dsDNA viruses, no RNA stage|Poxviridae|Chordopoxvirinae|unclassified Chordopoxvirinae|BeAn 58058 virus
spleen03|contig_120	AJ289710.2	90.503	179	17	0	102	280	3383	3205	2.35e-63	246	Viruses|Ortervirales|Retroviridae|unclassified Retroviridae|Human endogenous retroviruses|Human endogenous retrovirus H|HERV-H/env60
spleen03|contig_123	KY094066.1	82.06	301	42	4	163	461	8330	8620	2.26e-77	293	Viruses|dsDNA viruses, no RNA stage|Poxviridae|Chordopoxvirinae|unclassified Chordopoxvirinae|BeAn 58058 virus
spleen03|contig_135	S52495.1	79.155	355	67	4	49	401	48	397	5.43e-78	295	Viruses|unclassified bacterial viruses|Phage 16
spleen03|contig_136	KM209255.1	87.179	117	15	0	89	205	3606	3722	2.49e-32	143	Viruses|dsDNA viruses, no RNA stage|Caudovirales|Ackermannviridae|Aglimvirinae|Limestonevirus|unclassified Limestonevirus|Dickeya phage phiDP10.3
spleen03|contig_141	KY094066.1	84.539	304	46	1	84	387	8611	8309	2.38e-89	333	Viruses|dsDNA viruses, no RNA stage|Poxviridae|Chordopoxvirinae|unclassified Chordopoxvirinae|BeAn 58058 virus
spleen03|contig_147	S52495.1	79.096	354	72	2	1	354	47	398	6.14e-79	298	Viruses|unclassified bacterial viruses|Phage 16
spleen03|contig_150	S52495.1	77.709	323	67	5	1	321	74	393	1.14e-61	241	Viruses|unclassified bacterial viruses|Phage 16
spleen03|contig_157	KY094066.1	84.918	305	46	0	97	401	8313	8617	1.19e-92	343	Viruses|dsDNA viruses, no RNA stage|Poxviridae|Chordopoxvirinae|unclassified Chordopoxvirinae|BeAn 58058 virus
spleen03|contig_159	KY348373.1	99.686	318	1	0	132	449	226112	225795	1.87e-160	569	Viruses|dsDNA viruses, no RNA stage|Herpesvirales|Herpesviridae|Betaherpesvirinae|Muromegalovirus|Murid betaherpesvirus 1
spleen03|contig_160	KY094066.1	86.688	308	38	2	126	431	8623	8317	4.57e-99	365	Viruses|dsDNA viruses, no RNA stage|Poxviridae|Chordopoxvirinae|unclassified Chordopoxvirinae|BeAn 58058 virus
spleen03|contig_161	KY094066.1	87.162	296	38	0	53	348	8617	8322	1.41e-98	363	Viruses|dsDNA viruses, no RNA stage|Poxviridae|Chordopoxvirinae|unclassified Chordopoxvirinae|BeAn 58058 virus
spleen03|contig_164	S52495.1	77.448	337	72	4	1	336	380	47	5.8e-65	251	Viruses|unclassified bacterial viruses|Phage 16
spleen03|contig_168	KY094066.1	84.564	298	46	0	56	353	8616	8319	8.09e-89	331	Viruses|dsDNA viruses, no RNA stage|Poxviridae|Chordopoxvirinae|unclassified Chordopoxvirinae|BeAn 58058 virus
spleen03|contig_171	AM231627.1	93.636	220	14	0	132	351	970	751	7.96e-90	334	Viruses|ssRNA viruses|ssRNA positive-strand viruses, no DNA stage|Flaviviridae|Pestivirus|Pestivirus A|Bovine viral diarrhea virus 1
spleen03|contig_181	AF067478.1	76.023	171	40	1	505	675	23	192	4.3e-25	120	Viruses|unclassified viruses|Stealth virus 4
spleen03|contig_183	AF065698.1	82.114	246	31	2	109	353	68	301	6.89e-64	248	Viruses|dsDNA viruses, no RNA stage|Herpesvirales|Herpesviridae|Betaherpesvirinae|Cytomegalovirus|Cercopithecine betaherpesvirus 5|Stealth virus 1
spleen03|contig_184	LN680393.2	88.235	102	12	0	145	246	1678	1577	1.94e-28	131	Viruses|dsRNA viruses|Partitiviridae|unclassified Partitiviridae|Pittosporum cryptic virus-1
spleen03|contig_187	KM209277.1	76.327	245	54	2	188	430	283	525	5.31e-42	176	Viruses|dsDNA viruses, no RNA stage|Caudovirales|Ackermannviridae|Aglimvirinae|Limestonevirus|unclassified Limestonevirus|Dickeya phage phiDP23.1
spleen03|contig_189	KM209255.1	75.735	136	27	3	47	181	2838	2968	5.37e-16	89.7	Viruses|dsDNA viruses, no RNA stage|Caudovirales|Ackermannviridae|Aglimvirinae|Limestonevirus|unclassified Limestonevirus|Dickeya phage phiDP10.3
spleen03|contig_193	KY094066.1	87.797	295	35	1	51	345	8616	8323	1.28e-99	367	Viruses|dsDNA viruses, no RNA stage|Poxviridae|Chordopoxvirinae|unclassified Chordopoxvirinae|BeAn 58058 virus
spleen03|contig_211	KY094066.1	86.694	248	31	2	2	248	8562	8316	6.97e-77	291	Viruses|dsDNA viruses, no RNA stage|Poxviridae|Chordopoxvirinae|unclassified Chordopoxvirinae|BeAn 58058 virus
spleen03|contig_220	AF191073.1	86.286	175	24	0	5	179	3008	2834	5.51e-52	208	Viruses|dsDNA viruses, no RNA stage|Herpesvirales|Herpesviridae|Betaherpesvirinae|Cytomegalovirus|Cercopithecine betaherpesvirus 5|Stealth virus 1
spleen03|contig_237	S52495.1	77.465	355	75	5	488	840	398	47	7.05e-68	262	Viruses|unclassified bacterial viruses|Phage 16
spleen03|contig_280	AF065756.1	91.304	115	10	0	95	209	142	28	3.08e-38	163	Viruses|dsDNA viruses, no RNA stage|Herpesvirales|Herpesviridae|Betaherpesvirinae|Cytomegalovirus|Cercopithecine betaherpesvirus 5|Stealth virus 1
spleen03|contig_282	S52495.1	78.592	355	73	3	109	463	47	398	9.68e-76	288	Viruses|unclassified bacterial viruses|Phage 16
spleen03|contig_336	AF067477.1	78.537	205	38	4	285	488	226	27	3.64e-37	159	Viruses|unclassified viruses|Stealth virus 4
spleen03|contig_340	MF289414.1	89.524	105	8	2	202	304	12176	12279	1.15e-29	134	Viruses|ssRNA viruses|ssRNA negative-strand viruses|Bunyavirales|Nairoviridae|Orthonairovirus|Crimean-Congo hemorrhagic fever orthonairovirus
spleen03|contig_350	KU746283.1	98.582	141	2	0	219	359	276	136	2.4e-63	246	Viruses|ssRNA viruses|ssRNA negative-strand viruses|Arenaviridae|Mammarenavirus|Guanarito mammarenavirus
spleen03|contig_360	KM209255.1	91.824	159	13	0	164	322	3624	3466	7.21e-58	228	Viruses|dsDNA viruses, no RNA stage|Caudovirales|Ackermannviridae|Aglimvirinae|Limestonevirus|unclassified Limestonevirus|Dickeya phage phiDP10.3
spleen03|contig_361	KM209255.1	88.148	270	29	2	1	269	3770	4037	2.93e-90	336	Viruses|dsDNA viruses, no RNA stage|Caudovirales|Ackermannviridae|Aglimvirinae|Limestonevirus|unclassified Limestonevirus|Dickeya phage phiDP10.3
spleen03|contig_375	AF065755.1	75.728	103	22	2	6	107	211	311	1.04e-09	68	Viruses|dsDNA viruses, no RNA stage|Herpesvirales|Herpesviridae|Betaherpesvirinae|Cytomegalovirus|Cercopithecine betaherpesvirus 5|Stealth virus 1
spleen03|contig_376	AB047240.1	94.57	221	12	0	235	455	9102	9322	3.92e-93	345	Viruses|Ortervirales|Retroviridae|unclassified Retroviridae|Human endogenous retroviruses|Human endogenous retrovirus K|Human endogenous retrovirus HERV-K(II)
spleen03|contig_389	AF067477.1	77.778	198	38	4	473	669	225	33	3.84e-33	147	Viruses|unclassified viruses|Stealth virus 4
spleen03|contig_394	EU078592.1	100	352	0	0	1	352	631	982	2.04e-180	636	Viruses|dsDNA viruses, no RNA stage|Caudovirales|Siphoviridae|Lambdavirus|Escherichia virus Lambda|Enterobacteria phage DE3
spleen03|contig_397	EU078592.1	99.692	325	1	0	56	380	325	649	3.24e-164	581	Viruses|dsDNA viruses, no RNA stage|Caudovirales|Siphoviridae|Lambdavirus|Escherichia virus Lambda|Enterobacteria phage DE3
spleen03|contig_405	KY742649.2	100	134	0	0	135	268	13706	13839	2.94e-62	242	Viruses|dsDNA viruses, no RNA stage|Caudovirales|Podoviridae|Nonanavirus|unclassified Nonanavirus|Proteus phage VB_PmiS-Isfahan
spleen03|contig_408	KM209277.1	77.895	190	29	3	97	286	480	656	4.29e-35	152	Viruses|dsDNA viruses, no RNA stage|Caudovirales|Ackermannviridae|Aglimvirinae|Limestonevirus|unclassified Limestonevirus|Dickeya phage phiDP23.1
spleen03|contig_417	KU746283.1	100	112	0	0	351	462	106	217	3.72e-50	203	Viruses|ssRNA viruses|ssRNA negative-strand viruses|Arenaviridae|Mammarenavirus|Guanarito mammarenavirus
spleen03|contig_420	KY094066.1	89.565	230	20	2	341	566	8616	8387	5.31e-80	302	Viruses|dsDNA viruses, no RNA stage|Poxviridae|Chordopoxvirinae|unclassified Chordopoxvirinae|BeAn 58058 virus
spleen03|contig_442	JX967281.1	73.451	113	20	3	83	189	1078	1186	1.59e-08	64.4	Viruses|Ortervirales|Retroviridae|Orthoretrovirinae|Gammaretrovirus|Feline leukemia virus
spleen03|contig_445	S52495.1	77.077	349	78	2	146	494	47	393	5.52e-68	262	Viruses|unclassified bacterial viruses|Phage 16
spleen03|contig_447	JN662425.1	76.705	176	41	0	52	227	40522	40697	2.96e-29	132	Viruses|dsDNA viruses, no RNA stage|Caudovirales|Podoviridae|Bcep22virus|Burkholderia virus DC1
spleen03|contig_449	MF289414.1	91.453	117	7	2	92	206	12195	12310	9.29e-38	161	Viruses|ssRNA viruses|ssRNA negative-strand viruses|Bunyavirales|Nairoviridae|Orthonairovirus|Crimean-Congo hemorrhagic fever orthonairovirus
spleen03|contig_466	S52495.1	78.07	342	66	9	67	403	383	46	2.92e-63	246	Viruses|unclassified bacterial viruses|Phage 16
spleen03|contig_472	AF133821.1	70.4	125	35	1	33	157	214	336	1.99e-06	57.2	Viruses|Ortervirales|Retroviridae|Orthoretrovirinae|Lentivirus|Human immunodeficiency virus 1
spleen03|contig_482	KY742649.2	89.583	144	13	2	137	280	39297	39438	6.71e-45	185	Viruses|dsDNA viruses, no RNA stage|Caudovirales|Podoviridae|Nonanavirus|unclassified Nonanavirus|Proteus phage VB_PmiS-Isfahan
spleen03|contig_491	AF065756.1	73.148	108	29	0	142	249	137	30	1.39e-08	64.4	Viruses|dsDNA viruses, no RNA stage|Herpesvirales|Herpesviridae|Betaherpesvirinae|Cytomegalovirus|Cercopithecine betaherpesvirus 5|Stealth virus 1
spleen03|contig_525	S52495.1	75.202	371	74	4	71	441	46	398	2.05e-65	253	Viruses|unclassified bacterial viruses|Phage 16
spleen03|contig_526	JQ320376.1	98.082	417	7	1	16	431	576	992	0	713	Viruses|ssDNA viruses|Parvoviridae|Densovirinae|unclassified Densovirinae|Blattella germanica densovirus-like virus
spleen03|contig_529	AH002364.2	90.551	127	11	1	302	428	267	392	4.91e-41	172	Viruses|dsDNA viruses, no RNA stage|Herpesvirales|Herpesviridae|Gammaherpesvirinae|Lymphocryptovirus|Human gammaherpesvirus 4
spleen03|contig_536	KM209255.1	76.577	111	20	4	211	320	2624	2729	8.8e-11	71.6	Viruses|dsDNA viruses, no RNA stage|Caudovirales|Ackermannviridae|Aglimvirinae|Limestonevirus|unclassified Limestonevirus|Dickeya phage phiDP10.3
spleen03|contig_539	KY094066.1	89.13	276	28	2	44	317	8322	8597	2.24e-96	356	Viruses|dsDNA viruses, no RNA stage|Poxviridae|Chordopoxvirinae|unclassified Chordopoxvirinae|BeAn 58058 virus
spleen03|contig_540	S52495.1	77.259	321	68	5	4	322	364	47	6.08e-59	232	Viruses|unclassified bacterial viruses|Phage 16
spleen03|contig_548	AJ000891.1	80.682	176	34	0	31	206	77	252	5.14e-39	165	Viruses|ssRNA viruses|ssRNA positive-strand viruses, no DNA stage|Flaviviridae|Hepacivirus|Hepacivirus C
spleen03|contig_555	AF503408.1	100	205	0	0	1	205	7434	7230	8.06e-101	370	Viruses|dsDNA viruses, no RNA stage|Caudovirales|Myoviridae|P1virus|Escherichia virus P1|Enterobacteria phage P7
spleen03|contig_557	AF067478.1	73.554	121	31	1	167	287	159	40	9.41e-11	71.6	Viruses|unclassified viruses|Stealth virus 4
spleen03|contig_576	KF664578.1	99.206	252	2	0	105	356	6240	6491	1.33e-123	446	Viruses|ssDNA viruses|Inoviridae|unassigned Inoviridae|Vibrio virus CTXphi
spleen03|contig_592	KM209255.1	84.746	118	15	3	125	240	2675	2791	8.68e-26	122	Viruses|dsDNA viruses, no RNA stage|Caudovirales|Ackermannviridae|Aglimvirinae|Limestonevirus|unclassified Limestonevirus|Dickeya phage phiDP10.3
spleen03|contig_596	KM209255.1	97.849	186	4	0	87	272	3179	3364	5.05e-85	318	Viruses|dsDNA viruses, no RNA stage|Caudovirales|Ackermannviridae|Aglimvirinae|Limestonevirus|unclassified Limestonevirus|Dickeya phage phiDP10.3
spleen03|contig_606	S52495.1	79.096	354	71	3	49	402	397	47	7.21e-78	295	Viruses|unclassified bacterial viruses|Phage 16
spleen03|contig_613	HE984554.1	73.874	111	22	3	18	125	130	236	1.22e-07	62.6	Viruses|dsDNA viruses, no RNA stage|Papillomaviridae|Firstpapillomavirinae|Alphapapillomavirus|Alphapapillomavirus 9|Human papillomavirus type 16
spleen03|contig_617	HE984550.1	72.807	114	23	2	5	115	248	356	1.9e-08	64.4	Viruses|dsDNA viruses, no RNA stage|Papillomaviridae|Firstpapillomavirinae|Alphapapillomavirus|Alphapapillomavirus 9|Human papillomavirus type 16
spleen03|contig_619	KM209277.1	89.565	115	12	0	229	343	1081	1195	1.38e-35	154	Viruses|dsDNA viruses, no RNA stage|Caudovirales|Ackermannviridae|Aglimvirinae|Limestonevirus|unclassified Limestonevirus|Dickeya phage phiDP23.1
spleen03|contig_622	AF065755.1	86.667	150	20	0	6	155	123	272	6.29e-44	181	Viruses|dsDNA viruses, no RNA stage|Herpesvirales|Herpesviridae|Betaherpesvirinae|Cytomegalovirus|Cercopithecine betaherpesvirus 5|Stealth virus 1
spleen03|contig_643	KY094066.1	74.041	339	41	3	79	417	8617	8326	8.98e-63	244	Viruses|dsDNA viruses, no RNA stage|Poxviridae|Chordopoxvirinae|unclassified Chordopoxvirinae|BeAn 58058 virus
spleen03|contig_646	JQ320376.1	96.277	188	7	0	157	344	2732	2919	7.41e-82	307	Viruses|ssDNA viruses|Parvoviridae|Densovirinae|unclassified Densovirinae|Blattella germanica densovirus-like virus
spleen03|contig_651	KY742649.2	77.165	127	23	6	14	135	39660	39535	2.09e-12	77	Viruses|dsDNA viruses, no RNA stage|Caudovirales|Podoviridae|Nonanavirus|unclassified Nonanavirus|Proteus phage VB_PmiS-Isfahan
spleen03|contig_682	U82084.1	99.783	461	1	0	380	840	554	1014	0	827	Viruses|dsDNA viruses, no RNA stage|Caudovirales|Siphoviridae|unclassified Siphoviridae|Shigella phage SfX
spleen03|contig_712	KM209277.1	91.954	174	14	0	64	237	1163	1336	4.29e-65	251	Viruses|dsDNA viruses, no RNA stage|Caudovirales|Ackermannviridae|Aglimvirinae|Limestonevirus|unclassified Limestonevirus|Dickeya phage phiDP23.1
spleen03|contig_728	KM209255.1	83.333	120	17	3	54	172	3318	3435	2.58e-24	116	Viruses|dsDNA viruses, no RNA stage|Caudovirales|Ackermannviridae|Aglimvirinae|Limestonevirus|unclassified Limestonevirus|Dickeya phage phiDP10.3
spleen03|contig_779	LC193725.1	100	225	0	0	1	225	13545	13321	1.13e-111	407	Viruses|dsDNA viruses, no RNA stage|Herpesvirales|Herpesviridae|Alphaherpesvirinae|Varicellovirus|Equid alphaherpesvirus 1
spleen03|contig_789	S52495.1	80.449	312	58	3	128	439	397	89	1.61e-72	277	Viruses|unclassified bacterial viruses|Phage 16
spleen03|contig_807	KR093640.1	78.814	118	25	0	271	388	3751	3634	4.15e-19	100	Viruses|dsDNA viruses, no RNA stage|Caudovirales|Siphoviridae|unclassified Siphoviridae|Moraxella phage Mcat16
spleen03|contig_810	U27241.1	89.552	268	24	4	178	443	1058	1323	1.49e-92	343	Viruses|Ortervirales|Retroviridae|unclassified Retroviridae|Human endogenous retroviruses|Human endogenous retrovirus
spleen03|contig_823	S52495.1	78.873	355	68	6	53	404	397	47	4.26e-74	282	Viruses|unclassified bacterial viruses|Phage 16
spleen03|contig_882	GU071092.1	70.796	113	33	0	73	185	196654	196766	8.37e-06	55.4	Viruses|dsDNA viruses, no RNA stage|Caudovirales|Myoviridae|Tevenvirinae|unclassified Tevenvirinae|Prochlorococcus phage P-SSM2
spleen03|contig_898	AF191073.1	78.571	140	28	2	22	160	1601	1463	9.37e-23	111	Viruses|dsDNA viruses, no RNA stage|Herpesvirales|Herpesviridae|Betaherpesvirinae|Cytomegalovirus|Cercopithecine betaherpesvirus 5|Stealth virus 1
spleen03|contig_972	KM209255.1	82.895	152	26	0	205	356	1763	1612	8.66e-37	158	Viruses|dsDNA viruses, no RNA stage|Caudovirales|Ackermannviridae|Aglimvirinae|Limestonevirus|unclassified Limestonevirus|Dickeya phage phiDP10.3
spleen03|contig_1023	JQ320376.1	96.023	176	7	0	86	261	1165	1340	2.15e-75	286	Viruses|ssDNA viruses|Parvoviridae|Densovirinae|unclassified Densovirinae|Blattella germanica densovirus-like virus
spleen03|contig_1075	KC814930.1	99.107	112	1	0	110	221	35843	35954	8.78e-49	197	Viruses|dsDNA viruses, no RNA stage|Caudovirales|Myoviridae|unclassified Myoviridae|Shigella phage SfIV
lung04|contig_36	AJ581527.1	71.429	413	109	5	1	409	52794	52387	3.79e-49	199	Viruses|dsDNA viruses, no RNA stage|Poxviridae|Chordopoxvirinae|Avipoxvirus|Fowlpox virus|Fowlpox virus isolate HP-438/Munich
lung04|contig_95	KY684084.1	71.166	163	45	1	69	231	126441	126601	7.52e-13	80.6	Viruses|dsDNA viruses, no RNA stage|Mimiviridae|unclassified Mimiviridae|Klosneuvirinae|Catovirus|Catovirus CTV1
lung04|contig_108	KT820662.1	68.466	352	104	4	293	639	349316	349665	3.33e-26	123	Viruses|dsDNA viruses, no RNA stage|Phycodnaviridae|unclassified Phycodnaviridae|Chrysochromulina ericina virus
lung04|contig_118	AY598438.1	72.917	144	37	2	402	544	1016	1158	5.23e-12	77	Viruses|dsDNA viruses, no RNA stage|Poxviridae|Entomopoxvirinae|unassigned Entomopoxvirinae|Diachasmimorpha entomopoxvirus|Diachasmimorpha longicaudata entomopoxvirus
lung04|contig_248	KC963968.1	72.647	680	166	11	2223	2892	1641	972	1.9e-95	356	Viruses|ssRNA viruses|ssRNA positive-strand viruses, no DNA stage|Flaviviridae|Pestivirus|Pestivirus B|Bovine viral diarrhea virus 2
lung04|contig_252	MF289414.1	90.756	119	8	2	1	117	12293	12176	3.65e-37	159	Viruses|ssRNA viruses|ssRNA negative-strand viruses|Bunyavirales|Nairoviridae|Orthonairovirus|Crimean-Congo hemorrhagic fever orthonairovirus
lung04|contig_256	V01541.1	78.547	289	62	0	118	406	2505	2217	3.04e-62	242	Viruses|Ortervirales|Retroviridae|Orthoretrovirinae|Gammaretrovirus|unclassified Gammaretrovirus|Abelson murine leukemia virus
lung04|contig_257	AF191073.1	88.199	161	19	0	216	376	1357	1517	1.15e-50	205	Viruses|dsDNA viruses, no RNA stage|Herpesvirales|Herpesviridae|Betaherpesvirinae|Cytomegalovirus|Cercopithecine betaherpesvirus 5|Stealth virus 1
lung04|contig_267	KY628984.1	71.642	134	31	3	266	395	125884	125754	1.66e-08	64.4	Viruses|dsDNA viruses, no RNA stage|Herpesvirales|Herpesviridae|Alphaherpesvirinae|Simplexvirus|Macacine alphaherpesvirus 1
lung04|contig_273	V01541.1	81.928	166	30	0	239	404	2518	2683	6.68e-39	165	Viruses|Ortervirales|Retroviridae|Orthoretrovirinae|Gammaretrovirus|unclassified Gammaretrovirus|Abelson murine leukemia virus
lung04|contig_289	AM231627.1	78.44	218	25	4	1	213	872	672	2.51e-44	183	Viruses|ssRNA viruses|ssRNA positive-strand viruses, no DNA stage|Flaviviridae|Pestivirus|Pestivirus A|Bovine viral diarrhea virus 1
lung04|contig_381	MF289414.1	90.441	136	10	2	142	275	12310	12176	1.23e-43	181	Viruses|ssRNA viruses|ssRNA negative-strand viruses|Bunyavirales|Nairoviridae|Orthonairovirus|Crimean-Congo hemorrhagic fever orthonairovirus
lung04|contig_418	KM209255.1	82.707	133	20	2	24	156	3255	3384	1.47e-28	131	Viruses|dsDNA viruses, no RNA stage|Caudovirales|Ackermannviridae|Aglimvirinae|Limestonevirus|unclassified Limestonevirus|Dickeya phage phiDP10.3
lung04|contig_464	KJ645900.1	68.132	273	85	2	69	340	120612	120341	3.7e-17	93.3	Viruses|dsDNA viruses, no RNA stage|Phycodnaviridae|unclassified Phycodnaviridae|Aureococcus anophagefferens virus
lung04|contig_465	MG198570.1	70.182	275	74	3	20	290	66085	66355	2.79e-25	120	Viruses|dsDNA viruses, no RNA stage|Caudovirales|Myoviridae|unclassified Myoviridae|Lake Baikal phage Baikal-20-5m-C28
lung04|contig_492	KM209255.1	94.413	179	10	0	35	213	3235	3413	4.94e-73	279	Viruses|dsDNA viruses, no RNA stage|Caudovirales|Ackermannviridae|Aglimvirinae|Limestonevirus|unclassified Limestonevirus|Dickeya phage phiDP10.3
lung04|contig_563	KJ705001.1	65.152	396	133	3	193	585	20422	20815	3.04e-14	84.2	Viruses|dsDNA viruses, no RNA stage|Herpesvirales|Herpesviridae|Gammaherpesvirinae|Macavirus|Bovine gammaherpesvirus 6
lung04|contig_585	KX059700.1	68.478	184	47	4	355	533	1892	1715	1.05e-07	62.6	Viruses|Ortervirales|Retroviridae|Orthoretrovirinae|Gammaretrovirus|Mammalian gammaretrovirus group|unclassified Mammalian gammaretrovirus|Melomys woolly monkey virus
lung04|contig_589	X00578.1	80.119	337	67	0	345	681	388	724	6.47e-81	306	Viruses|Ortervirales|Retroviridae|Orthoretrovirinae|Alpharetrovirus|Avian carcinoma Mill Hill virus 2
lung04|contig_685	X13744.1	91.059	425	38	0	1	425	3235	2811	1.4e-168	596	Viruses|Ortervirales|Retroviridae|Orthoretrovirinae|Alpharetrovirus|unclassified Alpharetrovirus|Avian retrovirus IC10
lung04|contig_691	AB078952.1	70.558	197	46	5	13	206	11433	11620	6.27e-14	82.4	Viruses|ssRNA viruses|ssRNA positive-strand viruses, no DNA stage|Flaviviridae|Pestivirus|Pestivirus A|Bovine viral diarrhea virus 1
lung04|contig_714	KJ645900.1	66.525	236	73	4	242	474	167848	167616	4.08e-06	57.2	Viruses|dsDNA viruses, no RNA stage|Phycodnaviridae|unclassified Phycodnaviridae|Aureococcus anophagefferens virus
lung04|contig_722	MF289414.1	90.654	107	8	1	161	265	12255	12149	2.39e-33	147	Viruses|ssRNA viruses|ssRNA negative-strand viruses|Bunyavirales|Nairoviridae|Orthonairovirus|Crimean-Congo hemorrhagic fever orthonairovirus
lung04|contig_752	K02712.2	82.727	220	38	0	199	418	2361	2142	2.92e-57	226	Viruses|Ortervirales|Retroviridae|Orthoretrovirinae|Gammaretrovirus|Finkel-Biskis-Jinkins murine sarcoma virus
lung04|contig_767	LT906555.1	72.18	133	25	5	281	407	1416096	1416222	7.75e-08	62.6	Viruses|dsDNA viruses, no RNA stage|Phycodnaviridae|unclassified Phycodnaviridae|Orpheovirus IHUMI-LCC2
lung04|contig_772	AH002364.2	86.29	124	16	1	531	654	269	391	3.64e-32	143	Viruses|dsDNA viruses, no RNA stage|Herpesvirales|Herpesviridae|Gammaherpesvirinae|Lymphocryptovirus|Human gammaherpesvirus 4
lung04|contig_792	KM209255.1	86.982	169	22	0	168	336	3818	3986	2.09e-51	206	Viruses|dsDNA viruses, no RNA stage|Caudovirales|Ackermannviridae|Aglimvirinae|Limestonevirus|unclassified Limestonevirus|Dickeya phage phiDP10.3
lung04|contig_836	EF710626.1	72.115	312	85	2	288	598	84385	84075	4.2e-38	163	Viruses|dsDNA viruses, no RNA stage|Polydnaviridae|Bracovirus|unclassified Bracovirus|Cotesia sesamiae bracovirus|Cotesia sesamiae Kitale bracovirus
lung04|contig_1024	AF053745.1	73.759	141	36	1	302	442	4198	4337	2.6e-14	84.2	Viruses|Ortervirales|Retroviridae|Orthoretrovirinae|Gammaretrovirus|Murine leukemia virus|unclassified Murine leukemia virus|Mus dunni endogenous virus
lung04|contig_1077	AY117144.1	92.308	221	17	0	1	221	456	236	3.33e-86	322	Viruses|ssRNA viruses|ssRNA positive-strand viruses, no DNA stage|Flaviviridae|Pestivirus|Pestivirus A|Bovine viral diarrhea virus 1
lung04|contig_1079	KY684104.1	67.699	226	71	2	215	439	305252	305476	1.97e-10	71.6	Viruses|dsDNA viruses, no RNA stage|Mimiviridae|unclassified Mimiviridae|Klosneuvirinae|Hokovirus|Hokovirus HKV1
lung04|contig_1113	K01643.1	73.282	131	33	2	222	351	3984	4113	1.47e-10	71.6	Viruses|Ortervirales|Retroviridae|Orthoretrovirinae|Gammaretrovirus|Feline leukemia virus|Feline sarcoma virus
lung04|contig_1130	X02963.1	83.333	144	24	0	267	410	1494	1351	4.29e-35	152	Viruses|Ortervirales|Retroviridae|Orthoretrovirinae|Gammaretrovirus|unclassified Gammaretrovirus|Abelson murine leukemia virus
lung04|contig_1148	MG592551.1	69.907	216	52	5	12	222	35254	35461	1.17e-14	86	Viruses|unclassified bacterial viruses|Vibrio phage 1.185.O._10N.286.49.C2
lung04|contig_1163	MF805809.1	71.176	170	49	0	157	326	26788	26619	4.93e-15	86	Viruses|dsDNA viruses, no RNA stage|Caudovirales|Myoviridae|unclassified Myoviridae|Escherichia phage vB_EcoM_PHB05
lung04|contig_1203	KY742649.2	97.561	123	3	0	180	302	13879	13757	7.12e-52	208	Viruses|dsDNA viruses, no RNA stage|Caudovirales|Podoviridae|Nonanavirus|unclassified Nonanavirus|Proteus phage VB_PmiS-Isfahan
lung04|contig_1217	KU746283.1	98.601	143	2	0	104	246	90	232	1.95e-64	250	Viruses|ssRNA viruses|ssRNA negative-strand viruses|Arenaviridae|Mammarenavirus|Guanarito mammarenavirus
lung04|contig_1255	KY965444.1	69.099	233	72	0	213	445	565	333	6.84e-18	96.9	Viruses|dsDNA viruses, no RNA stage|Herpesvirales|Herpesviridae|Gammaherpesvirinae|Rhadinovirus|unclassified Rhadinovirus|Common bottlenose dolphin gammaherpesvirus 1 strain Sarasota
lung04|contig_1341	DQ643392.1	69.343	137	39	1	426	559	147535	147399	3.53e-06	57.2	Viruses|dsDNA viruses, no RNA stage|Iridoviridae|Betairidovirinae|Chloriridovirus|Invertebrate iridescent virus 3|Aedes taeniorhynchus iridescent virus
lung04|contig_1377	KT159937.1	71.2	125	36	0	308	432	37255	37131	2.53e-08	64.4	Viruses|dsDNA viruses, no RNA stage|Poxviridae|unclassified Poxviridae|Salmon gill poxvirus
lung04|contig_1439	LT906555.1	68.702	262	72	6	31	290	703053	702800	4.96e-15	86	Viruses|dsDNA viruses, no RNA stage|Phycodnaviridae|unclassified Phycodnaviridae|Orpheovirus IHUMI-LCC2
lung04|contig_1449	KY684104.1	73.729	118	29	2	267	383	305290	305406	4.77e-09	66.2	Viruses|dsDNA viruses, no RNA stage|Mimiviridae|unclassified Mimiviridae|Klosneuvirinae|Hokovirus|Hokovirus HKV1
lung04|contig_1486	AB972431.1	96.117	103	4	0	172	274	103	1	6.52e-40	168	Viruses|ssRNA viruses|ssRNA negative-strand viruses|Arenaviridae|Mammarenavirus|Luna mammarenavirus
lung04|contig_1534	X00255.1	88.489	139	14	2	300	437	825	688	4.91e-41	172	Viruses|Ortervirales|Retroviridae|Orthoretrovirinae|Gammaretrovirus|Feline leukemia virus|Feline sarcoma virus
lung04|contig_1563	AY117144.1	92.188	128	10	0	263	390	457	330	1.97e-45	187	Viruses|ssRNA viruses|ssRNA positive-strand viruses, no DNA stage|Flaviviridae|Pestivirus|Pestivirus A|Bovine viral diarrhea virus 1
lung04|contig_1583	AF109908.1	80.825	412	76	1	2	413	3220	3628	4.09e-105	385	Viruses|dsDNA viruses, no RNA stage|Herpesvirales|Herpesviridae|Gammaherpesvirinae|Rhadinovirus|Saimiriine gammaherpesvirus 2
lung04|contig_1612	KM972720.1	100	101	0	0	182	282	1	101	2.71e-44	183	Viruses|ssRNA viruses|ssRNA negative-strand viruses|Bunyavirales|Peribunyaviridae|Orthobunyavirus|Tete orthobunyavirus
lung04|contig_1613	JQ951958.1	78.862	123	26	0	101	223	847	969	5.82e-21	105	Viruses|Ortervirales|Retroviridae|Orthoretrovirinae|Gammaretrovirus|Mammalian gammaretrovirus group|unclassified Mammalian gammaretrovirus|Bat gammaretrovirus|Rousettus leschenaultii retrovirus
lung04|contig_1634	KC977570.1	78.626	131	28	0	567	697	1592165	1592295	3.44e-22	111	Viruses|dsDNA viruses, no RNA stage|unclassified dsDNA viruses|Pandoravirus|Pandoravirus dulcis
lung04|contig_1693	KY436034.1	68.473	2325	701	16	373	2681	7415	5107	0	845	Viruses|ssRNA viruses|ssRNA positive-strand viruses, no DNA stage|Flaviviridae|Pestivirus|unclassified Pestivirus|Linda virus
lung04|contig_1701	AF001075.1	86.329	395	54	0	90	484	976	1370	2.11e-130	470	Viruses|Ortervirales|Retroviridae|Orthoretrovirinae|Alpharetrovirus|unclassified Alpharetrovirus|Avian sarcoma virus|Avian sarcoma virus 16
lung04|contig_1712	GU244497.1	78.733	221	47	0	258	478	451229	451449	2.66e-45	187	Viruses|dsDNA viruses, no RNA stage|Mimiviridae|Cafeteriavirus|Cafeteria roenbergensis virus|Cafeteria roenbergensis virus BV-PW1
lung04|contig_1734	U89438.1	97.849	279	6	0	141	419	168	446	9.77e-133	477	Viruses|ssRNA viruses|ssRNA positive-strand viruses, no DNA stage|Flaviviridae|Pestivirus|Pestivirus A|Bovine viral diarrhea virus 1
lung04|contig_1738	KY742649.2	100	135	0	0	125	259	13655	13789	7.17e-63	244	Viruses|dsDNA viruses, no RNA stage|Caudovirales|Podoviridae|Nonanavirus|unclassified Nonanavirus|Proteus phage VB_PmiS-Isfahan
lung04|contig_1806	KU746283.1	77.165	254	32	9	129	361	867	619	3.04e-43	179	Viruses|ssRNA viruses|ssRNA negative-strand viruses|Arenaviridae|Mammarenavirus|Guanarito mammarenavirus
lung04|contig_1807	M18041.1	79.435	248	51	0	215	462	361	608	1.4e-54	217	Viruses|Ortervirales|Retroviridae|Orthoretrovirinae|Alpharetrovirus|unclassified Alpharetrovirus|Avian carcinoma virus
lung04|contig_1815	KY684084.1	66.284	261	88	0	137	397	160055	160315	1.3e-11	75.2	Viruses|dsDNA viruses, no RNA stage|Mimiviridae|unclassified Mimiviridae|Klosneuvirinae|Catovirus|Catovirus CTV1
lung04|contig_1831	AY117145.1	95.783	332	14	0	6	337	545	876	8.11e-151	536	Viruses|ssRNA viruses|ssRNA positive-strand viruses, no DNA stage|Flaviviridae|Pestivirus|Pestivirus A|Bovine viral diarrhea virus 1
lung04|contig_1837	L13783.1	94.012	334	20	0	11	344	996	1329	9.47e-144	513	Viruses|ssRNA viruses|ssRNA positive-strand viruses, no DNA stage|Flaviviridae|Pestivirus|Pestivirus A|Bovine viral diarrhea virus 1
lung04|contig_1893	KF908239.1	72.642	106	28	1	10	114	118611	118716	2.61e-06	57.2	Viruses|dsDNA viruses, no RNA stage|Herpesvirales|Herpesviridae|Alphaherpesvirinae|Simplexvirus|Papiine alphaherpesvirus 2
lung04|contig_1898	M80675.1	74.257	101	26	0	3	103	2125	2025	5.28e-09	66.2	Viruses|Ortervirales|Retroviridae|unclassified Retroviridae|AKT8 retrovirus
lung04|contig_1920	KY684108.1	66.346	312	103	2	119	429	325889	326199	1.81e-13	82.4	Viruses|dsDNA viruses, no RNA stage|Mimiviridae|unclassified Mimiviridae|Klosneuvirinae|Klosneuvirus|Klosneuvirus KNV1
lung04|contig_2024	FJ979639.1	72.115	104	29	0	350	453	5003	5106	6.15e-06	57.2	Viruses|Ortervirales|Retroviridae|Orthoretrovirinae|Betaretrovirus|unclassified Betaretrovirus|Simian retrovirus 4
lung04|contig_2027	AY117144.1	80.936	299	57	0	186	484	247	545	5.48e-74	282	Viruses|ssRNA viruses|ssRNA positive-strand viruses, no DNA stage|Flaviviridae|Pestivirus|Pestivirus A|Bovine viral diarrhea virus 1
lung04|contig_2076	MG198570.1	71.605	162	44	2	3	163	66190	66030	6.11e-13	78.8	Viruses|dsDNA viruses, no RNA stage|Caudovirales|Myoviridae|unclassified Myoviridae|Lake Baikal phage Baikal-20-5m-C28
lung04|contig_2089	AY117145.1	95.364	151	7	0	188	338	900	750	8.73e-62	241	Viruses|ssRNA viruses|ssRNA positive-strand viruses, no DNA stage|Flaviviridae|Pestivirus|Pestivirus A|Bovine viral diarrhea virus 1
lung04|contig_2111	K01691.1	92.042	377	30	0	1	377	755	379	1.89e-153	545	Viruses|Ortervirales|Retroviridae|Orthoretrovirinae|Gammaretrovirus|Moloney murine sarcoma virus
lung04|contig_2145	X00255.1	86.667	135	18	0	766	900	822	688	5.42e-38	163	Viruses|Ortervirales|Retroviridae|Orthoretrovirinae|Gammaretrovirus|Feline leukemia virus|Feline sarcoma virus
lung04|contig_2177	U89438.1	81.604	212	39	0	11	222	227	438	3.45e-51	206	Viruses|ssRNA viruses|ssRNA positive-strand viruses, no DNA stage|Flaviviridae|Pestivirus|Pestivirus A|Bovine viral diarrhea virus 1
lung04|contig_2215	KM209277.1	83.417	199	26	3	5	199	33	228	3.15e-50	203	Viruses|dsDNA viruses, no RNA stage|Caudovirales|Ackermannviridae|Aglimvirinae|Limestonevirus|unclassified Limestonevirus|Dickeya phage phiDP23.1
lung04|contig_2223	U80885.1	92.029	138	11	0	168	305	1932	2069	3.28e-49	199	Viruses|ssRNA viruses|ssRNA positive-strand viruses, no DNA stage|Flaviviridae|Pestivirus|Pestivirus A|Bovine viral diarrhea virus 1
lung04|contig_2244	JQ036305.1	99.153	118	1	0	116	233	376	259	8.39e-52	208	Viruses|ssRNA viruses|ssRNA positive-strand viruses, no DNA stage|Hepeviridae|Orthohepevirus|Orthohepevirus A|Hepatitis E virus
lung04|contig_2255	KY742649.2	95.833	120	5	0	91	210	39450	39569	1.37e-47	194	Viruses|dsDNA viruses, no RNA stage|Caudovirales|Podoviridae|Nonanavirus|unclassified Nonanavirus|Proteus phage VB_PmiS-Isfahan
lung04|contig_2259	AB047240.1	81.25	112	18	2	262	373	10368	10260	6.39e-20	102	Viruses|Ortervirales|Retroviridae|unclassified Retroviridae|Human endogenous retroviruses|Human endogenous retrovirus K|Human endogenous retrovirus HERV-K(II)
lung04|contig_2277	AF268174.1	92.92	113	8	0	140	252	1291	1403	5.51e-40	168	Viruses|ssRNA viruses|ssRNA positive-strand viruses, no DNA stage|Flaviviridae|Pestivirus|Pestivirus B|Bovine viral diarrhea virus 2
lung04|contig_2283	LT906555.1	70.629	143	39	1	332	471	394773	394631	2.64e-09	68	Viruses|dsDNA viruses, no RNA stage|Phycodnaviridae|unclassified Phycodnaviridae|Orpheovirus IHUMI-LCC2
lung04|contig_2363	M11841.1	72.368	152	42	0	168	319	753	602	5.63e-15	86	Viruses|Ortervirales|Retroviridae|Orthoretrovirinae|Betaretrovirus|Mason-Pfizer monkey virus|Simian retrovirus 1
lung04|contig_2387	J04169.1	76.808	401	93	0	712	1112	1599	1199	3.57e-80	304	Viruses|Ortervirales|Retroviridae|Orthoretrovirinae|Gammaretrovirus|Murine leukemia virus|unclassified Murine leukemia virus|Cas NS-1 murine leukemia virus
lung04|contig_2412	KP136319.1	79.67	182	37	0	182	363	724969	725150	1.24e-37	161	Viruses|dsDNA viruses, no RNA stage|unclassified dsDNA viruses|Pandoravirus|Pandoravirus inopinatum
lung04|contig_2447	LN680393.2	70.37	162	48	0	148	309	1936	1775	2.55e-12	77	Viruses|dsRNA viruses|Partitiviridae|unclassified Partitiviridae|Pittosporum cryptic virus-1
lung04|contig_2512	AY397620.1	90.265	113	10	1	21	133	171	60	1.7e-34	150	Viruses|dsRNA viruses|Reoviridae|Sedoreovirinae|Orbivirus|Bluetongue virus
lung04|contig_2564	JX997176.1	71.053	114	33	0	299	412	26583	26470	3.58e-06	57.2	Viruses|dsDNA viruses, no RNA stage|Phycodnaviridae|Chlorovirus|unclassified Chlorovirus|Paramecium bursaria Chlorella virus NE-JV-1
lung04|contig_2675	KU096999.1	67.183	323	100	3	80	399	186752	186433	4.89e-18	96.9	Viruses|dsDNA viruses, no RNA stage|Herpesvirales|unclassified Herpesvirales|Abalone herpesvirus Taiwan/2005
lung04|contig_2739	X00255.1	75.735	136	33	0	119	254	1805	1670	7.38e-18	96.9	Viruses|Ortervirales|Retroviridae|Orthoretrovirinae|Gammaretrovirus|Feline leukemia virus|Feline sarcoma virus
lung04|contig_2759	EF100713.2	72.951	122	24	3	119	231	5003	4882	1.33e-08	66.2	Viruses|ssRNA viruses|ssRNA positive-strand viruses, no DNA stage|Flaviviridae|Pestivirus|Pestivirus F|Porcine pestivirus isolate Bungowannah
lung04|contig_2791	KR093631.1	67.382	233	64	3	133	359	2608	2382	9.06e-12	75.2	Viruses|dsDNA viruses, no RNA stage|Caudovirales|Siphoviridae|unclassified Siphoviridae|Moraxella phage Mcat7
lung04|contig_2822	LT906555.1	72.028	143	34	3	387	529	702936	702800	5.34e-10	69.8	Viruses|dsDNA viruses, no RNA stage|Phycodnaviridae|unclassified Phycodnaviridae|Orpheovirus IHUMI-LCC2
lung04|contig_2828	M80675.1	71.277	282	76	3	66	343	2128	1848	4.22e-29	134	Viruses|Ortervirales|Retroviridae|unclassified Retroviridae|AKT8 retrovirus
lung04|contig_2889	D55717.1	77.596	183	30	2	6	178	2617	2798	2.39e-33	147	Viruses|dsRNA viruses|Reoviridae|Sedoreovirinae|Rotavirus|Rotavirus C|Porcine rotavirus
lung04|contig_2897	GU934326.1	68.831	231	64	4	115	341	967	1193	6.16e-14	82.4	Viruses|Ortervirales|Retroviridae|unclassified Retroviridae|LNras*SN acutely transforming retrovirus
lung04|contig_2922	X00144.1	71.552	116	33	0	83	198	1775	1890	2.37e-07	60.8	Viruses|Ortervirales|Retroviridae|Orthoretrovirinae|Alpharetrovirus|Avian leukosis virus|Avian leukemia virus
lung04|contig_2926	KM209277.1	67.2	250	78	3	80	327	324	571	1.12e-10	71.6	Viruses|dsDNA viruses, no RNA stage|Caudovirales|Ackermannviridae|Aglimvirinae|Limestonevirus|unclassified Limestonevirus|Dickeya phage phiDP23.1
lung04|contig_2933	HM004432.1	66.667	297	99	0	190	486	6565	6861	5.86e-16	89.7	Viruses|dsDNA viruses, no RNA stage|Phycodnaviridae|Prasinovirus|unclassified Prasinovirus|Bathycoccus sp. RCC1105 virus BpV|Bathycoccus sp. RCC1105 virus BpV1
lung04|contig_2995	AB743573.1	71.875	160	45	0	138	297	2004	1845	4.82e-15	86	Viruses|Ortervirales|Retroviridae|Orthoretrovirinae|Gammaretrovirus|Feline leukemia virus
lung04|contig_3048	AB111967.1	86.842	228	30	0	369	596	4389	4616	2.93e-72	277	Viruses|ssRNA viruses|ssRNA positive-strand viruses, no DNA stage|Flaviviridae|Pestivirus|Pestivirus A|Bovine viral diarrhea virus isolates and strains|Bovine viral diarrhea virus T-20
lung04|contig_3089	AJ289710.2	91.77	243	20	0	129	371	3206	3448	3.2e-94	349	Viruses|Ortervirales|Retroviridae|unclassified Retroviridae|Human endogenous retroviruses|Human endogenous retrovirus H|HERV-H/env60
lung04|contig_3102	AF357971.1	90	100	10	0	425	524	895	796	4.77e-30	136	Viruses|Ortervirales|Retroviridae|Orthoretrovirinae|Betaretrovirus|Jaagsiekte sheep retrovirus
lung04|contig_3120	KY684109.1	65.323	248	84	1	378	625	142121	142366	8.88e-06	57.2	Viruses|dsDNA viruses, no RNA stage|Mimiviridae|unclassified Mimiviridae|Klosneuvirinae|Klosneuvirus|Klosneuvirus KNV1
lung04|contig_3162	LT907979.1	72.269	119	30	1	10	128	239384	239499	2.72e-08	64.4	Viruses|dsDNA viruses, no RNA stage|unclassified dsDNA viruses|Pithoviridae|Cedratvirus lausannensis
lung04|contig_3169	AJ289710.2	88.021	192	23	0	106	297	3206	3397	2.89e-62	242	Viruses|Ortervirales|Retroviridae|unclassified Retroviridae|Human endogenous retroviruses|Human endogenous retrovirus H|HERV-H/env60
lung04|contig_3314	KJ645900.1	76.923	117	22	3	280	392	167238	167353	3.33e-13	80.6	Viruses|dsDNA viruses, no RNA stage|Phycodnaviridae|unclassified Phycodnaviridae|Aureococcus anophagefferens virus
lung04|contig_3339	AJ410476.1	68.675	166	52	0	33	198	141	306	8.1e-09	66.2	Viruses|dsDNA viruses, no RNA stage|Herpesvirales|Herpesviridae|Gammaherpesvirinae|Rhadinovirus|Saimiriine gammaherpesvirus 2
lung04|contig_3348	KY094066.1	86.864	236	29	2	1	235	8558	8324	4.35e-73	279	Viruses|dsDNA viruses, no RNA stage|Poxviridae|Chordopoxvirinae|unclassified Chordopoxvirinae|BeAn 58058 virus
lung04|contig_3358	LT631725.1	69.565	759	217	10	1	752	7630	8381	4.21e-77	295	Viruses|ssRNA viruses|ssRNA positive-strand viruses, no DNA stage|Flaviviridae|Pestivirus|Pestivirus A|Bovine viral diarrhea virus 1
lung04|contig_3384	HQ632826.1	72.222	180	44	2	279	455	196342	196518	3.56e-18	96.9	Viruses|dsDNA viruses, no RNA stage|Phycodnaviridae|Prasinovirus|unclassified Prasinovirus|Micromonas pusilla virus 12T
lung04|contig_3395	KY684105.1	78.986	138	27	2	221	357	367359	367495	1.58e-22	111	Viruses|dsDNA viruses, no RNA stage|Mimiviridae|unclassified Mimiviridae|Klosneuvirinae|Hokovirus|Hokovirus HKV1
lung04|contig_3442	EF100713.2	73.239	923	243	3	736	1656	11682	10762	1.1e-151	542	Viruses|ssRNA viruses|ssRNA positive-strand viruses, no DNA stage|Flaviviridae|Pestivirus|Pestivirus F|Porcine pestivirus isolate Bungowannah
lung04|contig_3462	JX291540.1	82.692	104	16	1	116	219	1893	1792	2.38e-20	104	Viruses|dsRNA viruses|Hypoviridae|Hypovirus|unclassified Hypovirus|Trichoderma hypovirus
lung04|contig_3494	KM209255.1	86.207	203	28	0	87	289	1303	1101	8.76e-62	241	Viruses|dsDNA viruses, no RNA stage|Caudovirales|Ackermannviridae|Aglimvirinae|Limestonevirus|unclassified Limestonevirus|Dickeya phage phiDP10.3
lung04|contig_3557	KM209255.1	84.532	278	41	2	110	386	323	599	1.31e-79	300	Viruses|dsDNA viruses, no RNA stage|Caudovirales|Ackermannviridae|Aglimvirinae|Limestonevirus|unclassified Limestonevirus|Dickeya phage phiDP10.3
lung04|contig_3610	S75221.1	87.755	147	18	0	331	477	147	1	1.49e-44	185	Viruses|Ortervirales|Retroviridae|Orthoretrovirinae|Betaretrovirus|Mouse mammary tumor virus
lung04|contig_3616	GU934326.1	89.474	399	38	2	19	416	1655	1260	1.84e-147	526	Viruses|Ortervirales|Retroviridae|unclassified Retroviridae|LNras*SN acutely transforming retrovirus
lung04|contig_3683	KT820662.1	70.76	171	48	2	23	192	55014	54845	3.75e-12	77	Viruses|dsDNA viruses, no RNA stage|Phycodnaviridae|unclassified Phycodnaviridae|Chrysochromulina ericina virus
lung04|contig_3943	X00255.1	83.268	257	39	3	26	282	590	338	1.59e-67	260	Viruses|Ortervirales|Retroviridae|Orthoretrovirinae|Gammaretrovirus|Feline leukemia virus|Feline sarcoma virus
lung04|contig_3945	KU746283.1	98.758	161	2	0	163	323	1	161	3.91e-74	282	Viruses|ssRNA viruses|ssRNA negative-strand viruses|Arenaviridae|Mammarenavirus|Guanarito mammarenavirus
lung04|contig_3958	K00021.1	77.419	186	32	6	269	450	377	556	6.29e-28	129	Viruses|Ortervirales|Retroviridae|Orthoretrovirinae|Gammaretrovirus|unclassified Gammaretrovirus|Spleen focus-forming virus|Friend spleen focus-forming virus
lung04|contig_4071	KT820662.1	73.725	255	67	0	202	456	349612	349866	1.13e-36	158	Viruses|dsDNA viruses, no RNA stage|Phycodnaviridae|unclassified Phycodnaviridae|Chrysochromulina ericina virus
lung04|contig_4094	KY684109.1	69.841	126	38	0	65	190	83051	82926	3.51e-06	57.2	Viruses|dsDNA viruses, no RNA stage|Mimiviridae|unclassified Mimiviridae|Klosneuvirinae|Klosneuvirus|Klosneuvirus KNV1
lung04|contig_4115	M15805.1	91.117	394	35	0	2	395	1145	752	1.25e-155	553	Viruses|Ortervirales|Retroviridae|Orthoretrovirinae|Gammaretrovirus|Feline leukemia virus|Feline sarcoma virus
lung04|contig_4307	FJ979639.1	71.069	159	44	2	59	216	5359	5202	2.4e-11	73.4	Viruses|Ortervirales|Retroviridae|Orthoretrovirinae|Betaretrovirus|unclassified Betaretrovirus|Simian retrovirus 4
lung04|contig_4379	KF703446.1	70.4	250	56	8	1	235	1929	1683	1.07e-18	98.7	Viruses|dsDNA viruses, no RNA stage|Herpesvirales|Herpesviridae|Gammaherpesvirinae|Rhadinovirus|Human gammaherpesvirus 8|Retroperitoneal fibromatosis-associated herpesvirus
lung04|contig_4383	LT906555.1	71.605	243	57	6	131	367	949541	949777	1.84e-22	111	Viruses|dsDNA viruses, no RNA stage|Phycodnaviridae|unclassified Phycodnaviridae|Orpheovirus IHUMI-LCC2
lung04|contig_4397	KP317931.1	72.521	353	92	3	3	354	5249	5597	1.6e-46	190	Viruses|ssRNA viruses|ssRNA negative-strand viruses|Mononegavirales|Pneumoviridae|Orthopneumovirus|Human orthopneumovirus
lung04|contig_4413	KY742649.2	98.611	144	2	0	1	144	13780	13637	7.66e-65	251	Viruses|dsDNA viruses, no RNA stage|Caudovirales|Podoviridae|Nonanavirus|unclassified Nonanavirus|Proteus phage VB_PmiS-Isfahan
lung04|contig_4582	AF104025.1	78.674	347	64	4	2	343	1267	926	8.62e-75	284	Viruses|ssRNA viruses|ssRNA positive-strand viruses, no DNA stage|Flaviviridae|Pestivirus|Pestivirus B|Bovine viral diarrhea virus 2
lung04|contig_4608	AY510475.1	85.185	108	16	0	602	709	7181	7288	3.71e-26	123	Viruses|dsDNA viruses, no RNA stage|Herpesvirales|Herpesviridae|Alphaherpesvirinae|Mardivirus|Gallid alphaherpesvirus 2
lung04|contig_4613	M80675.1	70.199	151	35	3	4	149	1986	2131	7e-09	66.2	Viruses|Ortervirales|Retroviridae|unclassified Retroviridae|AKT8 retrovirus
lung04|contig_4796	M17870.1	80.208	192	38	0	1	192	1591	1400	3.12e-42	176	Viruses|Ortervirales|Retroviridae|Orthoretrovirinae|Alpharetrovirus|Avian leukosis virus|Avian erythroblastosis virus
lung04|contig_4857	KR093640.1	73.41	173	46	0	1	173	3578	3750	4.6e-21	105	Viruses|dsDNA viruses, no RNA stage|Caudovirales|Siphoviridae|unclassified Siphoviridae|Moraxella phage Mcat16
lung04|contig_4935	AY397620.1	80	100	19	1	184	283	23	121	1.61e-15	87.8	Viruses|dsRNA viruses|Reoviridae|Sedoreovirinae|Orbivirus|Bluetongue virus
lung04|contig_4950	AF170722.1	69.856	209	63	0	78	286	124440	124648	3.74e-17	93.3	Viruses|dsDNA viruses, no RNA stage|Poxviridae|Chordopoxvirinae|Leporipoxvirus|Rabbit fibroma virus
lung04|contig_4951	KF908241.1	74.359	117	22	3	9	123	115981	116091	5.36e-10	69.8	Viruses|dsDNA viruses, no RNA stage|Herpesvirales|Herpesviridae|Alphaherpesvirinae|Simplexvirus|Papiine alphaherpesvirus 2
lung04|contig_4962	KY094066.1	88.927	289	31	1	100	387	8606	8318	9.28e-102	374	Viruses|dsDNA viruses, no RNA stage|Poxviridae|Chordopoxvirinae|unclassified Chordopoxvirinae|BeAn 58058 virus
lung04|contig_4968	KM209255.1	97.333	150	4	0	185	334	1761	1612	1.63e-65	253	Viruses|dsDNA viruses, no RNA stage|Caudovirales|Ackermannviridae|Aglimvirinae|Limestonevirus|unclassified Limestonevirus|Dickeya phage phiDP10.3
lung04|contig_5010	X02963.1	75.899	278	67	0	4	281	1463	1186	3.19e-49	199	Viruses|Ortervirales|Retroviridae|Orthoretrovirinae|Gammaretrovirus|unclassified Gammaretrovirus|Abelson murine leukemia virus
lung04|contig_5085	X12707.1	84.865	370	56	0	13	382	2296	2665	3.43e-114	416	Viruses|Ortervirales|Retroviridae|Orthoretrovirinae|Alpharetrovirus|Avian leukosis virus|Avian erythroblastosis virus
lung04|contig_5139	X14842.1	75.277	271	65	2	220	489	525	794	3.73e-43	179	Viruses|Ortervirales|Retroviridae|Orthoretrovirinae|Gammaretrovirus|Feline leukemia virus|Feline sarcoma virus
lung04|contig_5140	AF033810.1	73.519	287	73	1	35	318	3476	3762	2.11e-41	174	Viruses|Ortervirales|Retroviridae|Orthoretrovirinae|Alpharetrovirus|Fujinami sarcoma virus
lung04|contig_5183	KR093640.1	78.632	117	25	0	67	183	3634	3750	5.92e-19	98.7	Viruses|dsDNA viruses, no RNA stage|Caudovirales|Siphoviridae|unclassified Siphoviridae|Moraxella phage Mcat16
lung04|contig_5216	U80885.1	76.774	155	36	0	214	368	1854	2008	1.03e-24	118	Viruses|ssRNA viruses|ssRNA positive-strand viruses, no DNA stage|Flaviviridae|Pestivirus|Pestivirus A|Bovine viral diarrhea virus 1
lung04|contig_5316	X12707.1	73.869	199	47	3	216	410	2392	2589	5.06e-24	116	Viruses|Ortervirales|Retroviridae|Orthoretrovirinae|Alpharetrovirus|Avian leukosis virus|Avian erythroblastosis virus
lung04|contig_5382	JQ679013.1	90.588	170	16	0	419	588	2445	2276	6.73e-60	235	Viruses|ssRNA viruses|ssRNA positive-strand viruses, no DNA stage|Hepeviridae|Orthohepevirus|Orthohepevirus A|Hepatitis E virus
lung04|contig_5519	L13783.1	81.525	341	63	0	1	341	1336	996	6.62e-89	331	Viruses|ssRNA viruses|ssRNA positive-strand viruses, no DNA stage|Flaviviridae|Pestivirus|Pestivirus A|Bovine viral diarrhea virus 1
lung04|contig_5579	M80675.1	80.233	172	34	0	1	172	1441	1270	8.13e-37	158	Viruses|Ortervirales|Retroviridae|unclassified Retroviridae|AKT8 retrovirus
lung04|contig_5592	FR872816.1	81.955	133	24	0	185	317	4799	4931	6.43e-29	132	Viruses|Ortervirales|Retroviridae|Orthoretrovirinae|Gammaretrovirus|unclassified Gammaretrovirus|Murine leukemia-related retroviruses|XMRV-related viruses|Xenotropic MuLV-related virus
lung04|contig_5602	KC977571.1	79.839	124	25	0	67	190	1485713	1485590	1.07e-22	111	Viruses|dsDNA viruses, no RNA stage|unclassified dsDNA viruses|Pandoravirus|Pandoravirus salinus
lung04|contig_5623	AF065756.1	73.148	108	29	0	187	294	30	137	1.43e-08	64.4	Viruses|dsDNA viruses, no RNA stage|Herpesvirales|Herpesviridae|Betaherpesvirinae|Cytomegalovirus|Cercopithecine betaherpesvirus 5|Stealth virus 1
lung04|contig_5795	KM209288.1	87.273	110	14	0	190	299	320	211	3.71e-30	136	Viruses|dsDNA viruses, no RNA stage|Caudovirales|Ackermannviridae|Aglimvirinae|Limestonevirus|unclassified Limestonevirus|Dickeya phage phiDP23.1
lung04|contig_5803	K02712.2	85.629	334	48	0	1	334	3141	2808	1.51e-105	387	Viruses|Ortervirales|Retroviridae|Orthoretrovirinae|Gammaretrovirus|Finkel-Biskis-Jinkins murine sarcoma virus
lung04|contig_5824	JQ815363.1	75.349	215	49	2	45	257	241627	241415	2e-32	143	Viruses|dsDNA viruses, no RNA stage|Herpesvirales|Alloherpesviridae|Cyprinivirus|Cyprinid herpesvirus 1
lung04|contig_5858	AB898927.1	90.58	276	26	0	48	323	2199	2474	4.85e-104	381	Viruses|Ortervirales|Retroviridae|Orthoretrovirinae|Gammaretrovirus|Feline leukemia virus
lung04|contig_5896	X00255.1	92.025	163	13	0	160	322	458	620	3.52e-60	235	Viruses|Ortervirales|Retroviridae|Orthoretrovirinae|Gammaretrovirus|Feline leukemia virus|Feline sarcoma virus
lung04|contig_5912	KM209277.1	91.954	174	14	0	97	270	1163	1336	4.29e-65	251	Viruses|dsDNA viruses, no RNA stage|Caudovirales|Ackermannviridae|Aglimvirinae|Limestonevirus|unclassified Limestonevirus|Dickeya phage phiDP23.1
lung04|contig_5965	KM209277.1	95.58	181	8	0	45	225	1207	1027	5.18e-77	291	Viruses|dsDNA viruses, no RNA stage|Caudovirales|Ackermannviridae|Aglimvirinae|Limestonevirus|unclassified Limestonevirus|Dickeya phage phiDP23.1
lung04|contig_6002	HM004432.1	68.354	158	50	0	73	230	7692	7535	1.57e-07	60.8	Viruses|dsDNA viruses, no RNA stage|Phycodnaviridae|Prasinovirus|unclassified Prasinovirus|Bathycoccus sp. RCC1105 virus BpV|Bathycoccus sp. RCC1105 virus BpV1
spleen04|contig_22	KM209255.1	84.08	201	30	2	304	503	808	1007	7.53e-53	212	Viruses|dsDNA viruses, no RNA stage|Caudovirales|Ackermannviridae|Aglimvirinae|Limestonevirus|unclassified Limestonevirus|Dickeya phage phiDP10.3
spleen04|contig_44	AF083424.1	72.436	156	38	3	100	250	62810	62965	7.26e-13	78.8	Viruses|dsDNA viruses, no RNA stage|Herpesvirales|Herpesviridae|Gammaherpesvirinae|Rhadinovirus|Ateline gammaherpesvirus 3
spleen04|contig_45	KM359505.1	71.471	333	89	3	61	390	188966	188637	8.63e-39	165	Viruses|dsDNA viruses, no RNA stage|Caudovirales|Myoviridae|unclassified Myoviridae|Prochlorococcus phage P-TIM68
spleen04|contig_66	AF053745.1	82.895	304	26	1	26	303	476	173	2.08e-89	333	Viruses|Ortervirales|Retroviridae|Orthoretrovirinae|Gammaretrovirus|Murine leukemia virus|unclassified Murine leukemia virus|Mus dunni endogenous virus
spleen04|contig_71	KM209255.1	91.795	195	15	1	34	228	3219	3412	1.51e-72	277	Viruses|dsDNA viruses, no RNA stage|Caudovirales|Ackermannviridae|Aglimvirinae|Limestonevirus|unclassified Limestonevirus|Dickeya phage phiDP10.3
spleen04|contig_72	HM133903.1	85.374	294	42	1	80	373	132997	132705	2.97e-89	333	Viruses|dsDNA viruses, no RNA stage|Poxviridae|Chordopoxvirinae|Parapoxvirus|Orf virus
spleen04|contig_80	LN680393.2	68.571	175	53	1	245	419	1967	1795	6.41e-09	66.2	Viruses|dsRNA viruses|Partitiviridae|unclassified Partitiviridae|Pittosporum cryptic virus-1
spleen04|contig_120	MF289414.1	93.865	163	7	2	265	425	12310	12149	9.77e-63	244	Viruses|ssRNA viruses|ssRNA negative-strand viruses|Bunyavirales|Nairoviridae|Orthonairovirus|Crimean-Congo hemorrhagic fever orthonairovirus
spleen04|contig_122	AF067478.1	75.2	125	30	1	667	791	163	40	1.58e-13	82.4	Viruses|unclassified viruses|Stealth virus 4
spleen04|contig_123	KM209255.1	99.49	196	1	0	74	269	1108	1303	3.76e-94	349	Viruses|dsDNA viruses, no RNA stage|Caudovirales|Ackermannviridae|Aglimvirinae|Limestonevirus|unclassified Limestonevirus|Dickeya phage phiDP10.3
spleen04|contig_199	FJ979639.1	75	104	26	0	277	380	3715	3612	1.19e-10	71.6	Viruses|Ortervirales|Retroviridae|Orthoretrovirinae|Betaretrovirus|unclassified Betaretrovirus|Simian retrovirus 4
spleen04|contig_228	S74099.1	80.874	183	35	0	1	183	5646	5464	5.62e-41	172	Viruses|Ortervirales|Retroviridae|Orthoretrovirinae|Alpharetrovirus|Avian myeloblastosis virus
spleen04|contig_232	KU746283.1	97.561	123	3	0	373	495	339	217	9.19e-52	208	Viruses|ssRNA viruses|ssRNA negative-strand viruses|Arenaviridae|Mammarenavirus|Guanarito mammarenavirus
spleen04|contig_238	AY518550.1	71.698	106	25	1	75	175	250	355	2.68e-06	57.2	Viruses|ssRNA viruses|ssRNA positive-strand viruses, no DNA stage|Potyviridae|Potyvirus|Zantedeschia mild mosaic virus
spleen04|contig_244	KP317931.1	70.588	170	48	2	169	337	5057	5225	1.06e-11	75.2	Viruses|ssRNA viruses|ssRNA negative-strand viruses|Mononegavirales|Pneumoviridae|Orthopneumovirus|Human orthopneumovirus
spleen04|contig_256	KM209277.1	76	100	19	4	324	421	652	556	7.6e-07	59	Viruses|dsDNA viruses, no RNA stage|Caudovirales|Ackermannviridae|Aglimvirinae|Limestonevirus|unclassified Limestonevirus|Dickeya phage phiDP23.1
spleen04|contig_259	AY994120.1	75.238	105	26	0	116	220	119	223	4.23e-11	73.4	Viruses|dsDNA viruses, no RNA stage|Iridoviridae|unclassified Iridoviridae|Turbot reddish body syndrome iridovirus
spleen04|contig_276	M16266.1	76.705	176	32	3	90	259	277	449	2.27e-27	127	Viruses|Ortervirales|Retroviridae|Orthoretrovirinae|Alpharetrovirus|unclassified Alpharetrovirus|Avian sarcoma virus
spleen04|contig_293	DQ115822.1	69.498	259	74	4	534	788	1005	1262	1.8e-18	98.7	Viruses|dsDNA viruses, no RNA stage|Caudovirales|Myoviridae|unclassified Myoviridae|Cyanobacteria phage AS-1
spleen04|contig_323	HM133903.1	85.393	267	39	0	116	382	133353	133087	3.72e-81	306	Viruses|dsDNA viruses, no RNA stage|Poxviridae|Chordopoxvirinae|Parapoxvirus|Orf virus
spleen04|contig_331	KY094066.1	83.172	309	47	3	195	501	8313	8618	9.9e-84	315	Viruses|dsDNA viruses, no RNA stage|Poxviridae|Chordopoxvirinae|unclassified Chordopoxvirinae|BeAn 58058 virus
spleen04|contig_341	KM209255.1	83.628	226	35	2	60	284	946	1170	1.8e-59	233	Viruses|dsDNA viruses, no RNA stage|Caudovirales|Ackermannviridae|Aglimvirinae|Limestonevirus|unclassified Limestonevirus|Dickeya phage phiDP10.3
spleen04|contig_365	HQ221963.1	70.466	193	55	2	98	289	596	405	1.7e-14	84.2	Viruses|dsDNA viruses, no RNA stage|Herpesvirales|Herpesviridae|Gammaherpesvirinae|Rhadinovirus|Cricetid gammaherpesvirus 2
spleen04|contig_402	KM209255.1	76.19	336	64	2	105	424	5159	4824	7.87e-65	251	Viruses|dsDNA viruses, no RNA stage|Caudovirales|Ackermannviridae|Aglimvirinae|Limestonevirus|unclassified Limestonevirus|Dickeya phage phiDP10.3
spleen04|contig_422	KU746283.1	97.744	133	3	0	260	392	1	133	2.25e-57	226	Viruses|ssRNA viruses|ssRNA negative-strand viruses|Arenaviridae|Mammarenavirus|Guanarito mammarenavirus
spleen04|contig_446	KJ645900.1	74.074	189	47	2	6	193	121230	121043	8.62e-23	113	Viruses|dsDNA viruses, no RNA stage|Phycodnaviridae|unclassified Phycodnaviridae|Aureococcus anophagefferens virus
spleen04|contig_449	AF268174.1	78.085	470	103	0	3	472	1405	936	2.17e-104	383	Viruses|ssRNA viruses|ssRNA positive-strand viruses, no DNA stage|Flaviviridae|Pestivirus|Pestivirus B|Bovine viral diarrhea virus 2
spleen04|contig_455	KM209255.1	84.615	130	18	2	263	390	2648	2777	8.93e-31	138	Viruses|dsDNA viruses, no RNA stage|Caudovirales|Ackermannviridae|Aglimvirinae|Limestonevirus|unclassified Limestonevirus|Dickeya phage phiDP10.3
spleen04|contig_475	KU760857.1	80.72	389	75	0	5	393	68287	68675	1.28e-98	363	Viruses|dsDNA viruses, no RNA stage|Caudovirales|Myoviridae|P1virus|unclassified Punalikevirus|Salmonella phage SJ46
spleen04|contig_494	KP317931.1	71.905	210	53	4	28	234	4926	4720	4.43e-19	100	Viruses|ssRNA viruses|ssRNA negative-strand viruses|Mononegavirales|Pneumoviridae|Orthopneumovirus|Human orthopneumovirus
spleen04|contig_524	DQ838494.1	89.252	214	20	1	143	356	7430	7220	1.2e-73	280	Viruses|Ortervirales|Retroviridae|Orthoretrovirinae|Betaretrovirus|Jaagsiekte sheep retrovirus
spleen04|contig_534	AF104025.1	88.696	230	26	0	216	445	1156	927	5.44e-79	298	Viruses|ssRNA viruses|ssRNA positive-strand viruses, no DNA stage|Flaviviridae|Pestivirus|Pestivirus B|Bovine viral diarrhea virus 2
spleen04|contig_547	KM209255.1	96.142	337	13	0	156	492	1775	1439	2.16e-154	549	Viruses|dsDNA viruses, no RNA stage|Caudovirales|Ackermannviridae|Aglimvirinae|Limestonevirus|unclassified Limestonevirus|Dickeya phage phiDP10.3
spleen04|contig_562	DQ219803.1	90.443	429	41	0	75	503	7863	8291	2.25e-166	589	Viruses|ssRNA viruses|ssRNA negative-strand viruses|Mononegavirales|Paramyxoviridae|Respirovirus|Murine respirovirus
spleen04|contig_580	KY742649.2	98.421	190	3	0	61	250	13690	13879	3.74e-88	329	Viruses|dsDNA viruses, no RNA stage|Caudovirales|Podoviridae|Nonanavirus|unclassified Nonanavirus|Proteus phage VB_PmiS-Isfahan
spleen04|contig_587	AF083424.1	71.687	166	37	6	18	180	63065	62907	4.43e-10	69.8	Viruses|dsDNA viruses, no RNA stage|Herpesvirales|Herpesviridae|Gammaherpesvirinae|Rhadinovirus|Ateline gammaherpesvirus 3
spleen04|contig_590	HQ632826.1	68.75	656	193	8	48	697	196227	196876	4.42e-59	233	Viruses|dsDNA viruses, no RNA stage|Phycodnaviridae|Prasinovirus|unclassified Prasinovirus|Micromonas pusilla virus 12T
spleen04|contig_638	DQ115822.1	71.171	111	32	0	45	155	807	917	2.95e-06	57.2	Viruses|dsDNA viruses, no RNA stage|Caudovirales|Myoviridae|unclassified Myoviridae|Cyanobacteria phage AS-1
spleen04|contig_639	KM209277.1	75.882	170	41	0	47	216	1175	1344	6.48e-26	122	Viruses|dsDNA viruses, no RNA stage|Caudovirales|Ackermannviridae|Aglimvirinae|Limestonevirus|unclassified Limestonevirus|Dickeya phage phiDP23.1
spleen04|contig_650	U86698.1	89.552	268	24	3	165	431	166	430	1.25e-93	347	Viruses|Ortervirales|Retroviridae|unclassified Retroviridae|Human endogenous retroviruses|Human endogenous retrovirus K|Human endogenous retrovirus HML6
spleen04|contig_671	JQ951958.1	78.689	122	26	0	87	208	848	969	1.4e-20	104	Viruses|Ortervirales|Retroviridae|Orthoretrovirinae|Gammaretrovirus|Mammalian gammaretrovirus group|unclassified Mammalian gammaretrovirus|Bat gammaretrovirus|Rousettus leschenaultii retrovirus
spleen04|contig_771	KX125050.1	69.697	165	33	7	5	162	57565	57719	2.45e-06	57.2	Viruses|dsDNA viruses, no RNA stage|Herpesvirales|Herpesviridae|Gammaherpesvirinae|Lymphocryptovirus|Human gammaherpesvirus 4
spleen04|contig_802	KM209288.1	74.101	139	15	3	362	479	566	428	1.31e-17	95.1	Viruses|dsDNA viruses, no RNA stage|Caudovirales|Ackermannviridae|Aglimvirinae|Limestonevirus|unclassified Limestonevirus|Dickeya phage phiDP23.1
spleen04|contig_817	KJ645900.1	64.473	1185	385	25	12	1181	121471	120308	1.02e-36	159	Viruses|dsDNA viruses, no RNA stage|Phycodnaviridae|unclassified Phycodnaviridae|Aureococcus anophagefferens virus
spleen04|contig_833	KM209277.1	89.157	166	16	2	310	474	732	896	7.86e-53	212	Viruses|dsDNA viruses, no RNA stage|Caudovirales|Ackermannviridae|Aglimvirinae|Limestonevirus|unclassified Limestonevirus|Dickeya phage phiDP23.1
spleen04|contig_838	AY009092.1	73.571	140	32	1	349	488	3028	3162	1.07e-14	86	Viruses|Ortervirales|Retroviridae|unclassified Retroviridae|Rat retrovirus SC1
spleen04|contig_857	AY034066.1	99.038	104	1	0	272	375	350	453	2.51e-44	183	Viruses|Ortervirales|Retroviridae|Orthoretrovirinae|Deltaretrovirus|Primate T-lymphotropic virus 1|Human T-cell leukemia virus type I
spleen04|contig_860	KM209255.1	86.885	244	32	0	26	269	926	1169	1.47e-78	297	Viruses|dsDNA viruses, no RNA stage|Caudovirales|Ackermannviridae|Aglimvirinae|Limestonevirus|unclassified Limestonevirus|Dickeya phage phiDP10.3
spleen04|contig_865	AF065755.1	74.436	133	34	0	110	242	133	1	1.16e-15	87.8	Viruses|dsDNA viruses, no RNA stage|Herpesvirales|Herpesviridae|Betaherpesvirinae|Cytomegalovirus|Cercopithecine betaherpesvirus 5|Stealth virus 1
spleen04|contig_884	KF908239.1	72.642	106	26	1	2	104	118611	118716	7.24e-07	59	Viruses|dsDNA viruses, no RNA stage|Herpesvirales|Herpesviridae|Alphaherpesvirinae|Simplexvirus|Papiine alphaherpesvirus 2
spleen04|contig_894	L13783.1	84.348	230	36	0	213	442	1493	1264	1.89e-65	253	Viruses|ssRNA viruses|ssRNA positive-strand viruses, no DNA stage|Flaviviridae|Pestivirus|Pestivirus A|Bovine viral diarrhea virus 1
spleen04|contig_895	KR093640.1	73.303	221	56	3	114	332	4188	3969	6.48e-26	122	Viruses|dsDNA viruses, no RNA stage|Caudovirales|Siphoviridae|unclassified Siphoviridae|Moraxella phage Mcat16
spleen04|contig_903	HM004432.1	68.387	155	49	0	229	383	7161	7007	7.01e-07	59	Viruses|dsDNA viruses, no RNA stage|Phycodnaviridae|Prasinovirus|unclassified Prasinovirus|Bathycoccus sp. RCC1105 virus BpV|Bathycoccus sp. RCC1105 virus BpV1
spleen04|contig_961	JQ320376.1	98.99	198	2	0	1	198	2938	3135	2.44e-94	349	Viruses|ssDNA viruses|Parvoviridae|Densovirinae|unclassified Densovirinae|Blattella germanica densovirus-like virus
spleen04|contig_980	AB214978.1	96.46	113	4	0	222	334	7	119	2.01e-45	187	Viruses|dsRNA viruses|Picobirnaviridae|Picobirnavirus|Human picobirnavirus
spleen04|contig_993	KU746283.1	98.077	104	2	0	426	529	168	65	5.04e-43	179	Viruses|ssRNA viruses|ssRNA negative-strand viruses|Arenaviridae|Mammarenavirus|Guanarito mammarenavirus
spleen04|contig_995	HQ634189.1	74.788	353	85	4	6	356	68475	68825	1.16e-55	221	Viruses|dsDNA viruses, no RNA stage|Caudovirales|Myoviridae|unclassified Myoviridae|Cyanophage Syn30
spleen04|contig_1026	HM133903.1	87.121	264	34	0	74	337	133090	133353	1.2e-86	324	Viruses|dsDNA viruses, no RNA stage|Poxviridae|Chordopoxvirinae|Parapoxvirus|Orf virus
spleen04|contig_1030	HM133903.1	78.212	179	37	2	207	384	132997	132820	3.19e-31	140	Viruses|dsDNA viruses, no RNA stage|Poxviridae|Chordopoxvirinae|Parapoxvirus|Orf virus
spleen04|contig_1138	AF065756.1	73.148	108	29	0	33	140	137	30	1.39e-08	64.4	Viruses|dsDNA viruses, no RNA stage|Herpesvirales|Herpesviridae|Betaherpesvirinae|Cytomegalovirus|Cercopithecine betaherpesvirus 5|Stealth virus 1
spleen04|contig_1201	KP317931.1	71.605	162	44	2	510	670	5224	5064	1.73e-12	78.8	Viruses|ssRNA viruses|ssRNA negative-strand viruses|Mononegavirales|Pneumoviridae|Orthopneumovirus|Human orthopneumovirus
spleen04|contig_1205	AF191073.1	75.484	310	54	8	7	296	1625	1932	9.62e-50	201	Viruses|dsDNA viruses, no RNA stage|Herpesvirales|Herpesviridae|Betaherpesvirinae|Cytomegalovirus|Cercopithecine betaherpesvirus 5|Stealth virus 1
spleen04|contig_1229	K02606.1	83.237	173	14	5	185	357	594	751	5.41e-41	172	Viruses|dsDNA viruses, no RNA stage|Polyomaviridae|Betapolyomavirus|Macaca mulatta polyomavirus 1
spleen04|contig_1233	AF104025.1	92.394	355	27	0	1	355	985	1339	2.3e-145	518	Viruses|ssRNA viruses|ssRNA positive-strand viruses, no DNA stage|Flaviviridae|Pestivirus|Pestivirus B|Bovine viral diarrhea virus 2
spleen04|contig_1280	KM209277.1	91.463	164	14	0	1	164	1173	1336	1.15e-59	233	Viruses|dsDNA viruses, no RNA stage|Caudovirales|Ackermannviridae|Aglimvirinae|Limestonevirus|unclassified Limestonevirus|Dickeya phage phiDP23.1
spleen04|contig_1306	KM209277.1	98.276	174	2	1	74	246	1199	1026	1.19e-78	297	Viruses|dsDNA viruses, no RNA stage|Caudovirales|Ackermannviridae|Aglimvirinae|Limestonevirus|unclassified Limestonevirus|Dickeya phage phiDP23.1
spleen04|contig_1308	KM209255.1	82.143	112	20	0	68	179	1031	1142	2.93e-23	113	Viruses|dsDNA viruses, no RNA stage|Caudovirales|Ackermannviridae|Aglimvirinae|Limestonevirus|unclassified Limestonevirus|Dickeya phage phiDP10.3
spleen04|contig_1339	KM209288.1	92.562	121	9	0	20	140	321	201	7.77e-43	178	Viruses|dsDNA viruses, no RNA stage|Caudovirales|Ackermannviridae|Aglimvirinae|Limestonevirus|unclassified Limestonevirus|Dickeya phage phiDP23.1
spleen04|contig_1379	KM209255.1	75.207	121	30	0	122	242	1055	935	1.3e-14	84.2	Viruses|dsDNA viruses, no RNA stage|Caudovirales|Ackermannviridae|Aglimvirinae|Limestonevirus|unclassified Limestonevirus|Dickeya phage phiDP10.3
spleen04|contig_1415	JQ303225.1	83.019	159	20	1	119	277	8357	8206	1.39e-39	167	Viruses|Ortervirales|Retroviridae|Orthoretrovirinae|Gammaretrovirus|Mammalian gammaretrovirus group|unclassified Mammalian gammaretrovirus|Bat gammaretrovirus|Rhinolophus ferrumequinum retrovirus
spleen04|contig_1439	KY742649.2	98.148	108	2	0	123	230	13772	13879	1.83e-45	187	Viruses|dsDNA viruses, no RNA stage|Caudovirales|Podoviridae|Nonanavirus|unclassified Nonanavirus|Proteus phage VB_PmiS-Isfahan
lung07|contig_4	KF294457.1	75.375	333	82	0	81	413	9171	9503	7.05e-59	232	Viruses|ssRNA viruses|ssRNA positive-strand viruses, no DNA stage|Nidovirales|Coronaviridae|Coronavirinae|Betacoronavirus|Severe acute respiratory syndrome-related coronavirus|Bat SARS-like coronavirus
lung07|contig_21	KY883335.1	78.873	142	24	2	171	309	1	139	8.18e-25	118	Viruses|ssRNA viruses|ssRNA positive-strand viruses, no DNA stage|Bromoviridae|Ilarvirus|Prunus necrotic ringspot virus
lung07|contig_64	AF191073.1	82.581	155	22	3	107	261	2890	3039	4.9e-34	149	Viruses|dsDNA viruses, no RNA stage|Herpesvirales|Herpesviridae|Betaherpesvirinae|Cytomegalovirus|Cercopithecine betaherpesvirus 5|Stealth virus 1
lung07|contig_86	JX975216.1	73.267	101	27	0	213	313	367951	367851	2.68e-07	60.8	Viruses|dsDNA viruses, no RNA stage|Mimiviridae|unclassified Mimiviridae|Megavirus chiliensis|Megavirus courdo11
lung07|contig_89	AF191073.1	74.233	163	39	3	43	204	976	1136	2.98e-18	96.9	Viruses|dsDNA viruses, no RNA stage|Herpesvirales|Herpesviridae|Betaherpesvirinae|Cytomegalovirus|Cercopithecine betaherpesvirus 5|Stealth virus 1
lung07|contig_98	KY742649.2	75.676	148	26	4	171	309	39660	39514	3.49e-18	96.9	Viruses|dsDNA viruses, no RNA stage|Caudovirales|Podoviridae|Nonanavirus|unclassified Nonanavirus|Proteus phage VB_PmiS-Isfahan
lung07|contig_105	JQ320376.1	97.802	273	6	0	81	353	71	343	1.46e-129	466	Viruses|ssDNA viruses|Parvoviridae|Densovirinae|unclassified Densovirinae|Blattella germanica densovirus-like virus
lung07|contig_132	MG198570.1	70.079	127	35	1	47	173	66208	66085	2.41e-06	57.2	Viruses|dsDNA viruses, no RNA stage|Caudovirales|Myoviridae|unclassified Myoviridae|Lake Baikal phage Baikal-20-5m-C28
lung07|contig_167	X00255.1	84.95	299	41	3	166	464	348	642	1.07e-87	327	Viruses|Ortervirales|Retroviridae|Orthoretrovirinae|Gammaretrovirus|Feline leukemia virus|Feline sarcoma virus
lung07|contig_187	KM209277.1	68.203	217	61	3	70	282	419	631	8.79e-12	75.2	Viruses|dsDNA viruses, no RNA stage|Caudovirales|Ackermannviridae|Aglimvirinae|Limestonevirus|unclassified Limestonevirus|Dickeya phage phiDP23.1
lung07|contig_197	MF289414.1	92.958	142	7	2	62	201	12170	12310	2.25e-51	206	Viruses|ssRNA viruses|ssRNA negative-strand viruses|Bunyavirales|Nairoviridae|Orthonairovirus|Crimean-Congo hemorrhagic fever orthonairovirus
lung07|contig_200	KM209277.1	85.955	178	25	0	238	415	1352	1175	8.83e-52	208	Viruses|dsDNA viruses, no RNA stage|Caudovirales|Ackermannviridae|Aglimvirinae|Limestonevirus|unclassified Limestonevirus|Dickeya phage phiDP23.1
lung07|contig_204	AB005795.1	93.112	392	27	0	1	392	1361	970	2.9e-165	585	Viruses|ssRNA viruses|ssRNA negative-strand viruses|Mononegavirales|Paramyxoviridae|Respirovirus|Murine respirovirus
lung07|contig_209	KY742649.2	85.78	218	19	7	175	382	39660	39445	1.48e-59	233	Viruses|dsDNA viruses, no RNA stage|Caudovirales|Podoviridae|Nonanavirus|unclassified Nonanavirus|Proteus phage VB_PmiS-Isfahan
lung07|contig_216	KY417148.1	91.148	418	37	0	1	418	17143	17560	6.45e-166	587	Viruses|ssRNA viruses|ssRNA positive-strand viruses, no DNA stage|Nidovirales|Coronaviridae|Coronavirinae|Betacoronavirus|Severe acute respiratory syndrome-related coronavirus|Bat SARS-like coronavirus
lung07|contig_220	KU746283.1	99.379	161	1	0	318	478	1	161	4.22e-75	286	Viruses|ssRNA viruses|ssRNA negative-strand viruses|Arenaviridae|Mammarenavirus|Guanarito mammarenavirus
lung07|contig_234	MG543995.1	70.948	327	95	0	356	682	43255	43581	1.66e-37	161	Viruses|dsDNA viruses, no RNA stage|Caudovirales|Siphoviridae|Phietavirus|unclassified Phietalikevirus|Staphylococcus phage UPMK_1
lung07|contig_235	KP317931.1	72.178	381	101	3	11	390	5246	5622	9.72e-50	201	Viruses|ssRNA viruses|ssRNA negative-strand viruses|Mononegavirales|Pneumoviridae|Orthopneumovirus|Human orthopneumovirus
lung07|contig_236	AF065698.1	86.316	285	35	3	116	399	366	85	2.62e-88	329	Viruses|dsDNA viruses, no RNA stage|Herpesvirales|Herpesviridae|Betaherpesvirinae|Cytomegalovirus|Cercopithecine betaherpesvirus 5|Stealth virus 1
lung07|contig_257	EF100713.2	71.795	390	102	4	256	641	11687	11302	1.85e-48	197	Viruses|ssRNA viruses|ssRNA positive-strand viruses, no DNA stage|Flaviviridae|Pestivirus|Pestivirus F|Porcine pestivirus isolate Bungowannah
lung07|contig_264	KM209255.1	96.178	157	6	0	300	456	2807	2651	1.84e-66	257	Viruses|dsDNA viruses, no RNA stage|Caudovirales|Ackermannviridae|Aglimvirinae|Limestonevirus|unclassified Limestonevirus|Dickeya phage phiDP10.3
lung07|contig_272	MF289414.1	89.216	102	8	2	1	100	12200	12300	5.89e-28	129	Viruses|ssRNA viruses|ssRNA negative-strand viruses|Bunyavirales|Nairoviridae|Orthonairovirus|Crimean-Congo hemorrhagic fever orthonairovirus
lung07|contig_273	KY417148.1	91.304	322	28	0	3	324	16902	17223	2.72e-126	455	Viruses|ssRNA viruses|ssRNA positive-strand viruses, no DNA stage|Nidovirales|Coronaviridae|Coronavirinae|Betacoronavirus|Severe acute respiratory syndrome-related coronavirus|Bat SARS-like coronavirus
lung07|contig_276	KM209277.1	72.928	181	49	0	145	325	822	1002	5.43e-21	105	Viruses|dsDNA viruses, no RNA stage|Caudovirales|Ackermannviridae|Aglimvirinae|Limestonevirus|unclassified Limestonevirus|Dickeya phage phiDP23.1
lung07|contig_279	JX094431.1	71.631	141	36	3	4	142	18977	18839	1.65e-08	64.4	Viruses|dsDNA viruses, no RNA stage|Caudovirales|Myoviridae|Bc431virus|Bacillus virus Bc431|Bacillus phage vB_BceM_Bc431v3
lung07|contig_290	AF104025.1	93.363	226	15	0	237	462	986	1211	1.69e-91	340	Viruses|ssRNA viruses|ssRNA positive-strand viruses, no DNA stage|Flaviviridae|Pestivirus|Pestivirus B|Bovine viral diarrhea virus 2
lung07|contig_295	MF289414.1	91.589	107	7	1	348	452	12255	12149	1.83e-34	150	Viruses|ssRNA viruses|ssRNA negative-strand viruses|Bunyavirales|Nairoviridae|Orthonairovirus|Crimean-Congo hemorrhagic fever orthonairovirus
lung07|contig_299	AF144617.2	72.435	497	125	4	1	491	6161	6651	8.4e-71	271	Viruses|ssRNA viruses|ssRNA positive-strand viruses, no DNA stage|Flaviviridae|Pestivirus|Pestivirus G|Pestivirus giraffe-1 H138
lung07|contig_301	DQ219803.1	91.304	299	26	0	220	518	8807	9105	2.04e-116	423	Viruses|ssRNA viruses|ssRNA negative-strand viruses|Mononegavirales|Paramyxoviridae|Respirovirus|Murine respirovirus
lung07|contig_307	JQ320376.1	95.745	282	12	0	118	399	4143	3862	2.62e-126	455	Viruses|ssDNA viruses|Parvoviridae|Densovirinae|unclassified Densovirinae|Blattella germanica densovirus-like virus
lung07|contig_309	AB005795.1	90.931	419	38	0	1	419	9547	9129	3.22e-165	585	Viruses|ssRNA viruses|ssRNA negative-strand viruses|Mononegavirales|Paramyxoviridae|Respirovirus|Murine respirovirus
lung07|contig_356	LN680393.2	76.984	126	21	6	182	306	1648	1766	2.55e-12	77	Viruses|dsRNA viruses|Partitiviridae|unclassified Partitiviridae|Pittosporum cryptic virus-1
lung07|contig_367	KM209255.1	67.261	449	141	5	1	446	4216	4661	1.92e-28	131	Viruses|dsDNA viruses, no RNA stage|Caudovirales|Ackermannviridae|Aglimvirinae|Limestonevirus|unclassified Limestonevirus|Dickeya phage phiDP10.3
lung07|contig_370	S52495.1	75.071	353	84	4	42	392	50	400	2.59e-57	226	Viruses|unclassified bacterial viruses|Phage 16
lung07|contig_379	KF024728.1	71.074	121	20	4	719	833	30052	30163	6.93e-06	57.2	Viruses|dsDNA viruses, no RNA stage|Caudovirales|Siphoviridae|Ff47virus|Mycobacterium virus Muddy|Mycobacterium phage Muddy
lung07|contig_384	KY094066.1	75.962	104	15	2	149	242	8615	8512	8.96e-12	75.2	Viruses|dsDNA viruses, no RNA stage|Poxviridae|Chordopoxvirinae|unclassified Chordopoxvirinae|BeAn 58058 virus
lung07|contig_385	KM209277.1	78.523	149	32	0	194	342	1361	1213	6.66e-27	125	Viruses|dsDNA viruses, no RNA stage|Caudovirales|Ackermannviridae|Aglimvirinae|Limestonevirus|unclassified Limestonevirus|Dickeya phage phiDP23.1
lung07|contig_404	KM209255.1	79.63	108	21	1	337	443	3247	3354	4.72e-17	93.3	Viruses|dsDNA viruses, no RNA stage|Caudovirales|Ackermannviridae|Aglimvirinae|Limestonevirus|unclassified Limestonevirus|Dickeya phage phiDP10.3
lung07|contig_410	M15425.1	88.013	317	27	7	127	441	312	619	3.68e-103	379	Viruses|Ortervirales|Retroviridae|Orthoretrovirinae|Gammaretrovirus|Murine leukemia virus
lung07|contig_414	KM209255.1	77.215	158	35	1	63	219	3188	3345	2.41e-25	120	Viruses|dsDNA viruses, no RNA stage|Caudovirales|Ackermannviridae|Aglimvirinae|Limestonevirus|unclassified Limestonevirus|Dickeya phage phiDP10.3
lung07|contig_415	KY094066.1	85.382	301	37	3	82	381	8325	8619	5.72e-91	338	Viruses|dsDNA viruses, no RNA stage|Poxviridae|Chordopoxvirinae|unclassified Chordopoxvirinae|BeAn 58058 virus
lung07|contig_443	KM209255.1	80	120	21	2	84	202	2428	2545	7.29e-20	102	Viruses|dsDNA viruses, no RNA stage|Caudovirales|Ackermannviridae|Aglimvirinae|Limestonevirus|unclassified Limestonevirus|Dickeya phage phiDP10.3
lung07|contig_448	KM209255.1	80.296	203	40	0	142	344	3412	3210	1.92e-45	187	Viruses|dsDNA viruses, no RNA stage|Caudovirales|Ackermannviridae|Aglimvirinae|Limestonevirus|unclassified Limestonevirus|Dickeya phage phiDP10.3
lung07|contig_455	MF782455.1	68.031	513	162	2	22	533	285722	286233	4.79e-43	179	Viruses|dsDNA viruses, no RNA stage|Mimiviridae|unclassified Mimiviridae|Klosneuvirinae|Klosneuvirus|Bodo saltans virus
lung07|contig_456	JF908815.1	98.442	385	6	0	8	392	6487	6871	0	668	Viruses|Ortervirales|Retroviridae|Orthoretrovirinae|Gammaretrovirus|Murine leukemia virus|unclassified Murine leukemia virus|Xenotropic murine leukemia virus
lung07|contig_461	X94741.1	86.567	201	27	0	56	256	1137	937	1.19e-61	241	Viruses|dsDNA viruses, no RNA stage|Papillomaviridae|Firstpapillomavirinae|Alphapapillomavirus|Alphapapillomavirus 9|Human papillomavirus type 16
lung07|contig_474	AF547984.1	69.039	281	72	5	178	455	12802	12534	6.73e-21	105	Viruses|dsDNA viruses, no RNA stage|Baculoviridae|Betabaculovirus|Adoxophyes orana granulovirus
lung07|contig_477	AY397620.1	90.052	191	18	1	103	293	207	18	5.71e-66	255	Viruses|dsRNA viruses|Reoviridae|Sedoreovirinae|Orbivirus|Bluetongue virus
lung07|contig_480	KM209255.1	84.615	169	26	0	145	313	1763	1595	8.11e-46	188	Viruses|dsDNA viruses, no RNA stage|Caudovirales|Ackermannviridae|Aglimvirinae|Limestonevirus|unclassified Limestonevirus|Dickeya phage phiDP10.3
lung07|contig_483	KM209255.1	82.301	113	20	0	286	398	2639	2751	1.17e-23	114	Viruses|dsDNA viruses, no RNA stage|Caudovirales|Ackermannviridae|Aglimvirinae|Limestonevirus|unclassified Limestonevirus|Dickeya phage phiDP10.3
lung07|contig_492	KM209255.1	73.95	119	31	0	237	355	3677	3559	9.86e-12	75.2	Viruses|dsDNA viruses, no RNA stage|Caudovirales|Ackermannviridae|Aglimvirinae|Limestonevirus|unclassified Limestonevirus|Dickeya phage phiDP10.3
lung07|contig_505	AF191073.1	73.529	170	39	2	4	167	1061	1230	2e-20	104	Viruses|dsDNA viruses, no RNA stage|Herpesvirales|Herpesviridae|Betaherpesvirinae|Cytomegalovirus|Cercopithecine betaherpesvirus 5|Stealth virus 1
lung07|contig_507	KY766069.1	83.65	263	40	2	31	291	11132	10871	5.43e-72	275	Viruses|ssRNA viruses|ssRNA positive-strand viruses, no DNA stage|Flaviviridae|Flavivirus|Zika virus
lung07|contig_537	KM209255.1	72.287	516	122	9	147	652	2911	3415	2.01e-68	264	Viruses|dsDNA viruses, no RNA stage|Caudovirales|Ackermannviridae|Aglimvirinae|Limestonevirus|unclassified Limestonevirus|Dickeya phage phiDP10.3
lung07|contig_540	KY110734.1	72.477	109	26	2	268	374	731097	730991	2.63e-06	57.2	Viruses|dsDNA viruses, no RNA stage|Mimiviridae|Mimivirus|Acanthamoeba polyphaga mimivirus|Saudi moumouvirus
lung07|contig_544	AF191073.1	80	145	25	3	60	204	1297	1157	7.32e-26	122	Viruses|dsDNA viruses, no RNA stage|Herpesvirales|Herpesviridae|Betaherpesvirinae|Cytomegalovirus|Cercopithecine betaherpesvirus 5|Stealth virus 1
lung07|contig_547	HF920636.1	69.655	145	30	4	750	893	103381	103512	2.47e-06	59	Viruses|dsDNA viruses, no RNA stage|Iridoviridae|Betairidovirinae|Iridovirus|unclassified Iridovirus|Invertebrate iridescent virus 30
lung07|contig_551	JN400273.1	73.878	245	60	2	496	738	5284	5042	1.58e-33	149	Viruses|ssRNA viruses|ssRNA positive-strand viruses, no DNA stage|Flaviviridae|Pestivirus|Pestivirus A|Bovine viral diarrhea virus 1
lung07|contig_580	KY742649.2	93.578	109	7	0	1	109	39530	39422	6.28e-39	165	Viruses|dsDNA viruses, no RNA stage|Caudovirales|Podoviridae|Nonanavirus|unclassified Nonanavirus|Proteus phage VB_PmiS-Isfahan
lung07|contig_598	KM209277.1	79.032	124	26	0	49	172	1361	1238	1.52e-21	107	Viruses|dsDNA viruses, no RNA stage|Caudovirales|Ackermannviridae|Aglimvirinae|Limestonevirus|unclassified Limestonevirus|Dickeya phage phiDP23.1
lung07|contig_615	KM209255.1	83.404	235	36	2	200	432	3389	3622	5.28e-62	242	Viruses|dsDNA viruses, no RNA stage|Caudovirales|Ackermannviridae|Aglimvirinae|Limestonevirus|unclassified Limestonevirus|Dickeya phage phiDP10.3
lung07|contig_622	AB005795.1	89.815	432	44	0	1	432	1856	2287	3.9e-164	581	Viruses|ssRNA viruses|ssRNA negative-strand viruses|Mononegavirales|Paramyxoviridae|Respirovirus|Murine respirovirus
lung07|contig_634	KM209255.1	77.206	272	54	6	182	448	3699	3967	9e-47	192	Viruses|dsDNA viruses, no RNA stage|Caudovirales|Ackermannviridae|Aglimvirinae|Limestonevirus|unclassified Limestonevirus|Dickeya phage phiDP10.3
lung07|contig_639	KR866116.1	73.464	358	93	2	44	400	5199	5555	2.12e-52	210	Viruses|ssRNA viruses|ssRNA positive-strand viruses, no DNA stage|Flaviviridae|Pestivirus|Pestivirus A|Bovine viral diarrhea virus 1
lung07|contig_642	KU963250.1	73.723	137	34	2	420	555	12453	12318	1.07e-12	78.8	Viruses|dsDNA viruses, no RNA stage|Caudovirales|Siphoviridae|unclassified Siphoviridae|Gordonia phage Vivi2
lung07|contig_675	AH012705.2	69.412	170	52	0	588	757	504	673	8.58e-11	73.4	Viruses|ssRNA viruses|ssRNA positive-strand viruses, no DNA stage|Flaviviridae|Pestivirus|Pestivirus A|Bovine viral diarrhea virus 1
lung07|contig_681	KY110734.1	69.424	278	85	0	91	368	501399	501676	1.79e-24	118	Viruses|dsDNA viruses, no RNA stage|Mimiviridae|Mimivirus|Acanthamoeba polyphaga mimivirus|Saudi moumouvirus
lung07|contig_721	KY684108.1	71.341	164	47	0	6	169	114969	114806	3.63e-14	84.2	Viruses|dsDNA viruses, no RNA stage|Mimiviridae|unclassified Mimiviridae|Klosneuvirinae|Klosneuvirus|Klosneuvirus KNV1
lung07|contig_724	S52495.1	78.632	351	72	3	710	1059	47	395	2.92e-74	284	Viruses|unclassified bacterial viruses|Phage 16
lung07|contig_770	AF065756.1	82	100	9	2	4	103	201	111	1.07e-18	98.7	Viruses|dsDNA viruses, no RNA stage|Herpesvirales|Herpesviridae|Betaherpesvirinae|Cytomegalovirus|Cercopithecine betaherpesvirus 5|Stealth virus 1
lung07|contig_774	AF191073.1	88.806	134	15	0	227	360	2888	3021	1.39e-41	174	Viruses|dsDNA viruses, no RNA stage|Herpesvirales|Herpesviridae|Betaherpesvirinae|Cytomegalovirus|Cercopithecine betaherpesvirus 5|Stealth virus 1
lung07|contig_789	KR093640.1	81.308	107	20	0	142	248	3976	3870	1.52e-20	104	Viruses|dsDNA viruses, no RNA stage|Caudovirales|Siphoviridae|unclassified Siphoviridae|Moraxella phage Mcat16
lung07|contig_792	AF191073.1	85.612	139	19	1	27	165	3027	2890	7.62e-37	158	Viruses|dsDNA viruses, no RNA stage|Herpesvirales|Herpesviridae|Betaherpesvirinae|Cytomegalovirus|Cercopithecine betaherpesvirus 5|Stealth virus 1
lung07|contig_803	JQ320376.1	96.735	245	8	0	1	245	1109	1353	1.41e-111	407	Viruses|ssDNA viruses|Parvoviridae|Densovirinae|unclassified Densovirinae|Blattella germanica densovirus-like virus
lung07|contig_806	JQ320376.1	96.104	231	9	0	1	231	1152	1382	1.95e-102	376	Viruses|ssDNA viruses|Parvoviridae|Densovirinae|unclassified Densovirinae|Blattella germanica densovirus-like virus
lung07|contig_828	EU001253.1	75	140	31	4	220	357	11356	11493	2.69e-13	80.6	Viruses|dsDNA viruses, no RNA stage|Polydnaviridae|Bracovirus|Glyptapanteles indiensis bracovirus
lung07|contig_831	KM209255.1	75	172	40	3	130	299	379	209	4.99e-21	105	Viruses|dsDNA viruses, no RNA stage|Caudovirales|Ackermannviridae|Aglimvirinae|Limestonevirus|unclassified Limestonevirus|Dickeya phage phiDP10.3
lung07|contig_839	KY370102.1	75.676	111	25	2	224	333	3309	3200	1.09e-10	71.6	Viruses|ssRNA viruses|ssRNA positive-strand viruses, no DNA stage|Flaviviridae|Pestivirus|unclassified Pestivirus|Rodent pestivirus
lung07|contig_867	KY436034.1	69.099	877	264	3	25	899	6322	7193	5.84e-95	352	Viruses|ssRNA viruses|ssRNA positive-strand viruses, no DNA stage|Flaviviridae|Pestivirus|unclassified Pestivirus|Linda virus
lung07|contig_885	KM209288.1	87.5	144	18	0	31	174	201	344	2.23e-43	179	Viruses|dsDNA viruses, no RNA stage|Caudovirales|Ackermannviridae|Aglimvirinae|Limestonevirus|unclassified Limestonevirus|Dickeya phage phiDP23.1
lung07|contig_910	L13783.1	91.335	427	37	0	1	427	1422	996	8.88e-171	603	Viruses|ssRNA viruses|ssRNA positive-strand viruses, no DNA stage|Flaviviridae|Pestivirus|Pestivirus A|Bovine viral diarrhea virus 1
lung07|contig_941	KM209255.1	82.011	189	34	0	425	613	3224	3412	1.02e-45	188	Viruses|dsDNA viruses, no RNA stage|Caudovirales|Ackermannviridae|Aglimvirinae|Limestonevirus|unclassified Limestonevirus|Dickeya phage phiDP10.3
lung07|contig_953	KY094066.1	86.379	301	40	1	84	383	8319	8619	7.16e-96	354	Viruses|dsDNA viruses, no RNA stage|Poxviridae|Chordopoxvirinae|unclassified Chordopoxvirinae|BeAn 58058 virus
lung07|contig_963	AY397620.1	88.971	136	14	1	107	242	60	194	1.27e-41	174	Viruses|dsRNA viruses|Reoviridae|Sedoreovirinae|Orbivirus|Bluetongue virus
lung07|contig_965	KM209255.1	83.03	165	26	2	14	177	3417	3254	9.09e-39	165	Viruses|dsDNA viruses, no RNA stage|Caudovirales|Ackermannviridae|Aglimvirinae|Limestonevirus|unclassified Limestonevirus|Dickeya phage phiDP10.3
lung07|contig_967	AH002320.2	74.432	176	45	0	1	176	3584	3759	8.63e-24	114	Viruses|Ortervirales|Retroviridae|Orthoretrovirinae|Alpharetrovirus|Rous sarcoma virus
lung07|contig_971	KY965444.1	70	160	33	6	8	163	144368	144220	6.18e-07	59	Viruses|dsDNA viruses, no RNA stage|Herpesvirales|Herpesviridae|Gammaherpesvirinae|Rhadinovirus|unclassified Rhadinovirus|Common bottlenose dolphin gammaherpesvirus 1 strain Sarasota
lung07|contig_972	AY034066.1	96.581	117	4	0	126	242	349	465	1.58e-47	194	Viruses|Ortervirales|Retroviridae|Orthoretrovirinae|Deltaretrovirus|Primate T-lymphotropic virus 1|Human T-cell leukemia virus type I
lung07|contig_979	DQ219803.1	93.764	433	27	0	135	567	13249	13681	0	659	Viruses|ssRNA viruses|ssRNA negative-strand viruses|Mononegavirales|Paramyxoviridae|Respirovirus|Murine respirovirus
lung07|contig_980	AF065756.1	82.734	139	15	2	55	193	244	115	6.21e-32	141	Viruses|dsDNA viruses, no RNA stage|Herpesvirales|Herpesviridae|Betaherpesvirinae|Cytomegalovirus|Cercopithecine betaherpesvirus 5|Stealth virus 1
lung07|contig_983	MF185731.1	99.091	220	2	0	172	391	28474	28255	3.11e-106	389	Viruses|dsDNA viruses, no RNA stage|Caudovirales|Siphoviridae|Amigovirus|unclassified Amigovirus|Arthrobacter phage Molivia
lung07|contig_1022	KY094066.1	85.099	302	34	4	5	304	8615	8323	6.64e-90	334	Viruses|dsDNA viruses, no RNA stage|Poxviridae|Chordopoxvirinae|unclassified Chordopoxvirinae|BeAn 58058 virus
lung07|contig_1043	KM209288.1	85.47	117	17	0	45	161	247	131	1.42e-29	134	Viruses|dsDNA viruses, no RNA stage|Caudovirales|Ackermannviridae|Aglimvirinae|Limestonevirus|unclassified Limestonevirus|Dickeya phage phiDP23.1
lung07|contig_1082	AF191073.1	78.523	149	28	3	61	209	1297	1153	7.78e-24	114	Viruses|dsDNA viruses, no RNA stage|Herpesvirales|Herpesviridae|Betaherpesvirinae|Cytomegalovirus|Cercopithecine betaherpesvirus 5|Stealth virus 1
lung07|contig_1085	AF083424.1	73.991	223	47	6	8	229	62588	62800	2.15e-26	123	Viruses|dsDNA viruses, no RNA stage|Herpesvirales|Herpesviridae|Gammaherpesvirinae|Rhadinovirus|Ateline gammaherpesvirus 3
lung07|contig_1101	KM209255.1	79.63	108	22	0	147	254	3676	3569	2.21e-18	96.9	Viruses|dsDNA viruses, no RNA stage|Caudovirales|Ackermannviridae|Aglimvirinae|Limestonevirus|unclassified Limestonevirus|Dickeya phage phiDP10.3
lung07|contig_1103	JQ320376.1	99.296	284	2	0	77	360	1320	1603	5.47e-141	504	Viruses|ssDNA viruses|Parvoviridae|Densovirinae|unclassified Densovirinae|Blattella germanica densovirus-like virus
lung07|contig_1151	KM209255.1	79.233	443	75	7	165	597	4676	4241	4.59e-100	369	Viruses|dsDNA viruses, no RNA stage|Caudovirales|Ackermannviridae|Aglimvirinae|Limestonevirus|unclassified Limestonevirus|Dickeya phage phiDP10.3
lung07|contig_1156	Z23152.1	97.222	180	5	0	33	212	298	119	3e-80	302	Viruses|Ortervirales|Retroviridae|Orthoretrovirinae|Gammaretrovirus|Kirsten murine sarcoma virus
lung07|contig_1161	AB005795.1	92.089	316	25	0	1	316	2181	2496	8.54e-127	457	Viruses|ssRNA viruses|ssRNA negative-strand viruses|Mononegavirales|Paramyxoviridae|Respirovirus|Murine respirovirus
lung07|contig_1178	KP317931.1	71.186	236	63	4	166	398	4891	5124	8e-21	105	Viruses|ssRNA viruses|ssRNA negative-strand viruses|Mononegavirales|Pneumoviridae|Orthopneumovirus|Human orthopneumovirus
lung07|contig_1184	GU071101.1	78.333	120	26	0	265	384	153747	153866	2.37e-19	100	Viruses|dsDNA viruses, no RNA stage|Caudovirales|Myoviridae|unclassified Myoviridae|Prochlorococcus phage P-HM1
lung07|contig_1185	KM209255.1	86.25	160	20	2	109	267	991	833	2.05e-44	183	Viruses|dsDNA viruses, no RNA stage|Caudovirales|Ackermannviridae|Aglimvirinae|Limestonevirus|unclassified Limestonevirus|Dickeya phage phiDP10.3
lung07|contig_1186	KM209255.1	85.246	122	18	0	105	226	870	991	2.17e-31	140	Viruses|dsDNA viruses, no RNA stage|Caudovirales|Ackermannviridae|Aglimvirinae|Limestonevirus|unclassified Limestonevirus|Dickeya phage phiDP10.3
lung07|contig_1208	KM209277.1	91.367	278	24	0	133	410	1109	1386	7.79e-108	394	Viruses|dsDNA viruses, no RNA stage|Caudovirales|Ackermannviridae|Aglimvirinae|Limestonevirus|unclassified Limestonevirus|Dickeya phage phiDP23.1
lung07|contig_1215	HQ632826.1	70.101	398	107	6	1	392	196364	196755	6.87e-39	165	Viruses|dsDNA viruses, no RNA stage|Phycodnaviridae|Prasinovirus|unclassified Prasinovirus|Micromonas pusilla virus 12T
lung07|contig_1221	AJ289710.2	90.164	305	19	2	66	359	3509	3205	2.32e-114	416	Viruses|Ortervirales|Retroviridae|unclassified Retroviridae|Human endogenous retroviruses|Human endogenous retrovirus H|HERV-H/env60
lung07|contig_1230	KC977571.1	71.429	126	36	0	126	251	2019155	2019030	5.91e-09	66.2	Viruses|dsDNA viruses, no RNA stage|unclassified dsDNA viruses|Pandoravirus|Pandoravirus salinus
lung07|contig_1234	M15805.1	93.443	244	16	0	2	245	171	414	2.79e-100	369	Viruses|Ortervirales|Retroviridae|Orthoretrovirinae|Gammaretrovirus|Feline leukemia virus|Feline sarcoma virus
lung07|contig_1248	KY436034.1	71.078	733	212	0	13	745	7172	6440	2.23e-99	367	Viruses|ssRNA viruses|ssRNA positive-strand viruses, no DNA stage|Flaviviridae|Pestivirus|unclassified Pestivirus|Linda virus
lung07|contig_1263	AF067478.1	76.991	113	25	1	150	262	40	151	2.53e-14	84.2	Viruses|unclassified viruses|Stealth virus 4
lung07|contig_1275	K01691.1	95.122	164	8	0	144	307	379	542	8.38e-68	260	Viruses|Ortervirales|Retroviridae|Orthoretrovirinae|Gammaretrovirus|Moloney murine sarcoma virus
lung07|contig_1284	KY094066.1	86.047	301	41	1	66	365	8316	8616	1e-94	351	Viruses|dsDNA viruses, no RNA stage|Poxviridae|Chordopoxvirinae|unclassified Chordopoxvirinae|BeAn 58058 virus
lung07|contig_1292	X00255.1	91.388	209	17	1	137	344	813	605	2.15e-77	293	Viruses|Ortervirales|Retroviridae|Orthoretrovirinae|Gammaretrovirus|Feline leukemia virus|Feline sarcoma virus
lung07|contig_1293	X00255.1	93.548	155	10	0	172	326	683	529	3.57e-60	235	Viruses|Ortervirales|Retroviridae|Orthoretrovirinae|Gammaretrovirus|Feline leukemia virus|Feline sarcoma virus
lung07|contig_1296	K02712.2	92.105	114	9	0	42	155	2803	2916	5.07e-39	165	Viruses|Ortervirales|Retroviridae|Orthoretrovirinae|Gammaretrovirus|Finkel-Biskis-Jinkins murine sarcoma virus
lung07|contig_1297	X00255.1	73.964	169	42	2	1	168	658	825	2.94e-19	100	Viruses|Ortervirales|Retroviridae|Orthoretrovirinae|Gammaretrovirus|Feline leukemia virus|Feline sarcoma virus
lung07|contig_1299	S52495.1	80.178	338	62	3	1	335	382	47	5.12e-79	298	Viruses|unclassified bacterial viruses|Phage 16
lung07|contig_1331	KP317931.1	76.585	568	127	5	10	573	4670	5235	5.12e-112	408	Viruses|ssRNA viruses|ssRNA negative-strand viruses|Mononegavirales|Pneumoviridae|Orthopneumovirus|Human orthopneumovirus
lung07|contig_1337	AF191073.1	73.109	119	32	0	194	312	1814	1932	9.01e-11	71.6	Viruses|dsDNA viruses, no RNA stage|Herpesvirales|Herpesviridae|Betaherpesvirinae|Cytomegalovirus|Cercopithecine betaherpesvirus 5|Stealth virus 1
lung07|contig_1341	KM209255.1	70.588	204	52	6	21	221	2287	2485	5.87e-13	78.8	Viruses|dsDNA viruses, no RNA stage|Caudovirales|Ackermannviridae|Aglimvirinae|Limestonevirus|unclassified Limestonevirus|Dickeya phage phiDP10.3
lung07|contig_1355	KT820662.1	80	110	22	0	265	374	183790	183681	2.23e-19	100	Viruses|dsDNA viruses, no RNA stage|Phycodnaviridae|unclassified Phycodnaviridae|Chrysochromulina ericina virus
lung07|contig_1362	KM209277.1	83.069	189	32	0	155	343	571	383	9.48e-49	197	Viruses|dsDNA viruses, no RNA stage|Caudovirales|Ackermannviridae|Aglimvirinae|Limestonevirus|unclassified Limestonevirus|Dickeya phage phiDP23.1
lung07|contig_1373	KM209288.1	83.74	123	20	0	273	395	282	160	3.85e-29	132	Viruses|dsDNA viruses, no RNA stage|Caudovirales|Ackermannviridae|Aglimvirinae|Limestonevirus|unclassified Limestonevirus|Dickeya phage phiDP23.1
lung07|contig_1383	MF289414.1	87.611	113	11	2	141	251	12149	12260	3.57e-30	136	Viruses|ssRNA viruses|ssRNA negative-strand viruses|Bunyavirales|Nairoviridae|Orthonairovirus|Crimean-Congo hemorrhagic fever orthonairovirus
lung07|contig_1396	KM209277.1	89.151	212	19	4	172	381	592	383	8.69e-69	264	Viruses|dsDNA viruses, no RNA stage|Caudovirales|Ackermannviridae|Aglimvirinae|Limestonevirus|unclassified Limestonevirus|Dickeya phage phiDP23.1
lung07|contig_1408	DQ219803.1	93.853	423	26	0	1	423	10662	10240	0	646	Viruses|ssRNA viruses|ssRNA negative-strand viruses|Mononegavirales|Paramyxoviridae|Respirovirus|Murine respirovirus
lung07|contig_1420	KM209288.1	91.975	162	13	0	73	234	321	160	1.99e-59	233	Viruses|dsDNA viruses, no RNA stage|Caudovirales|Ackermannviridae|Aglimvirinae|Limestonevirus|unclassified Limestonevirus|Dickeya phage phiDP23.1
lung07|contig_1429	AB187565.1	81.651	109	18	2	155	262	1475	1582	1.71e-19	100	Viruses|Ortervirales|Retroviridae|Orthoretrovirinae|Gammaretrovirus|Murine leukemia virus
lung07|contig_1476	KP317931.1	79.268	164	34	0	91	254	5459	5622	3.18e-32	143	Viruses|ssRNA viruses|ssRNA negative-strand viruses|Mononegavirales|Pneumoviridae|Orthopneumovirus|Human orthopneumovirus
lung07|contig_1479	DQ115822.1	68.077	260	77	2	84	337	1264	1005	1.35e-16	91.5	Viruses|dsDNA viruses, no RNA stage|Caudovirales|Myoviridae|unclassified Myoviridae|Cyanobacteria phage AS-1
lung07|contig_1485	KY684104.1	79.208	101	20	1	222	322	305391	305292	2.11e-14	84.2	Viruses|dsDNA viruses, no RNA stage|Mimiviridae|unclassified Mimiviridae|Klosneuvirinae|Hokovirus|Hokovirus HKV1
lung07|contig_1502	KR093640.1	85.95	121	16	1	140	260	3777	3658	8.98e-31	138	Viruses|dsDNA viruses, no RNA stage|Caudovirales|Siphoviridae|unclassified Siphoviridae|Moraxella phage Mcat16
lung07|contig_1516	KY742649.2	88.393	112	12	1	167	278	39332	39442	3.98e-31	140	Viruses|dsDNA viruses, no RNA stage|Caudovirales|Podoviridae|Nonanavirus|unclassified Nonanavirus|Proteus phage VB_PmiS-Isfahan
lung07|contig_1520	M84475.1	74.684	158	31	6	77	228	1021	1175	3.87e-15	86	Viruses|Ortervirales|Retroviridae|Orthoretrovirinae|Alpharetrovirus|Rous sarcoma virus
lung07|contig_1559	AF191073.1	77.686	121	25	2	75	195	1136	1018	3.87e-17	93.3	Viruses|dsDNA viruses, no RNA stage|Herpesvirales|Herpesviridae|Betaherpesvirinae|Cytomegalovirus|Cercopithecine betaherpesvirus 5|Stealth virus 1
lung07|contig_1561	EU001253.1	72.662	139	36	2	104	241	11356	11493	4e-11	73.4	Viruses|dsDNA viruses, no RNA stage|Polydnaviridae|Bracovirus|Glyptapanteles indiensis bracovirus
lung07|contig_1571	KY684108.1	67.662	201	65	0	159	359	325930	326130	6.97e-10	69.8	Viruses|dsDNA viruses, no RNA stage|Mimiviridae|unclassified Mimiviridae|Klosneuvirinae|Klosneuvirus|Klosneuvirus KNV1
lung07|contig_1579	KM209255.1	82.759	203	35	0	147	349	3211	3413	8.59e-52	208	Viruses|dsDNA viruses, no RNA stage|Caudovirales|Ackermannviridae|Aglimvirinae|Limestonevirus|unclassified Limestonevirus|Dickeya phage phiDP10.3
lung07|contig_1580	X02963.1	76.109	293	70	0	139	431	1156	1448	1.63e-53	214	Viruses|Ortervirales|Retroviridae|Orthoretrovirinae|Gammaretrovirus|unclassified Gammaretrovirus|Abelson murine leukemia virus
lung07|contig_1590	KM209255.1	82.4	125	17	3	68	187	2849	2725	1.2e-24	118	Viruses|dsDNA viruses, no RNA stage|Caudovirales|Ackermannviridae|Aglimvirinae|Limestonevirus|unclassified Limestonevirus|Dickeya phage phiDP10.3
lung07|contig_1627	EF100713.2	71.809	188	47	4	13	197	7175	6991	1.35e-15	87.8	Viruses|ssRNA viruses|ssRNA positive-strand viruses, no DNA stage|Flaviviridae|Pestivirus|Pestivirus F|Porcine pestivirus isolate Bungowannah
lung07|contig_1666	S52495.1	78.328	323	67	3	42	364	366	47	2.57e-66	257	Viruses|unclassified bacterial viruses|Phage 16
lung07|contig_1671	KY684104.1	80.05	401	80	0	3	403	161888	161488	1.36e-98	363	Viruses|dsDNA viruses, no RNA stage|Mimiviridae|unclassified Mimiviridae|Klosneuvirinae|Hokovirus|Hokovirus HKV1
lung07|contig_1681	KM209255.1	81.395	172	31	1	75	246	1591	1761	1.72e-38	163	Viruses|dsDNA viruses, no RNA stage|Caudovirales|Ackermannviridae|Aglimvirinae|Limestonevirus|unclassified Limestonevirus|Dickeya phage phiDP10.3
lung07|contig_1705	KM209288.1	85.43	151	22	0	244	394	159	309	1.26e-41	174	Viruses|dsDNA viruses, no RNA stage|Caudovirales|Ackermannviridae|Aglimvirinae|Limestonevirus|unclassified Limestonevirus|Dickeya phage phiDP23.1
lung07|contig_1714	EF710637.1	71.681	113	32	0	283	395	161839	161951	3.7e-07	60.8	Viruses|dsDNA viruses, no RNA stage|Polydnaviridae|Bracovirus|unclassified Bracovirus|Cotesia sesamiae bracovirus|Cotesia sesamiae Mombasa bracovirus
lung07|contig_1758	AF065755.1	84.343	198	25	4	107	300	442	247	6.02e-51	205	Viruses|dsDNA viruses, no RNA stage|Herpesvirales|Herpesviridae|Betaherpesvirinae|Cytomegalovirus|Cercopithecine betaherpesvirus 5|Stealth virus 1
lung07|contig_1759	KM209255.1	71.429	161	45	1	88	247	3516	3676	2.37e-13	80.6	Viruses|dsDNA viruses, no RNA stage|Caudovirales|Ackermannviridae|Aglimvirinae|Limestonevirus|unclassified Limestonevirus|Dickeya phage phiDP10.3
lung07|contig_1802	KR139659.1	73.333	150	40	0	196	345	47484	47335	1.14e-16	91.5	Viruses|dsDNA viruses, no RNA stage|Iridoviridae|unclassified Iridoviridae|Scale drop disease virus
lung07|contig_1806	KY742649.2	96.429	112	4	0	265	376	39482	39371	8.45e-45	185	Viruses|dsDNA viruses, no RNA stage|Caudovirales|Podoviridae|Nonanavirus|unclassified Nonanavirus|Proteus phage VB_PmiS-Isfahan
lung07|contig_1811	KJ473814.1	85.953	299	42	0	85	383	26776	26478	7.65e-95	351	Viruses|ssRNA viruses|ssRNA positive-strand viruses, no DNA stage|Nidovirales|Coronaviridae|Coronavirinae|Betacoronavirus|Severe acute respiratory syndrome-related coronavirus|SARS coronavirus|BtRs-BetaCoV/HuB2013
lung07|contig_1842	EF100713.2	78.616	159	34	0	203	361	8096	8254	1e-29	134	Viruses|ssRNA viruses|ssRNA positive-strand viruses, no DNA stage|Flaviviridae|Pestivirus|Pestivirus F|Porcine pestivirus isolate Bungowannah
lung07|contig_1865	KM209255.1	78.689	122	21	3	143	260	2716	2596	7.31e-18	95.1	Viruses|dsDNA viruses, no RNA stage|Caudovirales|Ackermannviridae|Aglimvirinae|Limestonevirus|unclassified Limestonevirus|Dickeya phage phiDP10.3
lung07|contig_1870	KM209255.1	82.692	104	18	0	180	283	3875	3978	1.31e-21	107	Viruses|dsDNA viruses, no RNA stage|Caudovirales|Ackermannviridae|Aglimvirinae|Limestonevirus|unclassified Limestonevirus|Dickeya phage phiDP10.3
lung07|contig_1871	KM209255.1	74.4	125	21	2	82	199	3956	3836	4.72e-14	82.4	Viruses|dsDNA viruses, no RNA stage|Caudovirales|Ackermannviridae|Aglimvirinae|Limestonevirus|unclassified Limestonevirus|Dickeya phage phiDP10.3
lung07|contig_1876	KM209277.1	96.61	236	8	0	37	272	1189	954	9e-107	390	Viruses|dsDNA viruses, no RNA stage|Caudovirales|Ackermannviridae|Aglimvirinae|Limestonevirus|unclassified Limestonevirus|Dickeya phage phiDP23.1
lung07|contig_1890	KM209255.1	79.412	102	21	0	145	246	3875	3976	3.44e-16	89.7	Viruses|dsDNA viruses, no RNA stage|Caudovirales|Ackermannviridae|Aglimvirinae|Limestonevirus|unclassified Limestonevirus|Dickeya phage phiDP10.3
lung07|contig_1947	KM209277.1	83.815	173	28	0	139	311	1150	1322	1.83e-45	187	Viruses|dsDNA viruses, no RNA stage|Caudovirales|Ackermannviridae|Aglimvirinae|Limestonevirus|unclassified Limestonevirus|Dickeya phage phiDP23.1
lung07|contig_1949	KM209277.1	81.726	197	36	0	48	244	1329	1133	1.12e-47	194	Viruses|dsDNA viruses, no RNA stage|Caudovirales|Ackermannviridae|Aglimvirinae|Limestonevirus|unclassified Limestonevirus|Dickeya phage phiDP23.1
lung07|contig_1961	KM209255.1	80.952	126	16	2	155	276	3012	2891	7.29e-25	118	Viruses|dsDNA viruses, no RNA stage|Caudovirales|Ackermannviridae|Aglimvirinae|Limestonevirus|unclassified Limestonevirus|Dickeya phage phiDP10.3
lung07|contig_1973	KM209255.1	83.626	171	23	3	103	268	2850	2680	1e-41	174	Viruses|dsDNA viruses, no RNA stage|Caudovirales|Ackermannviridae|Aglimvirinae|Limestonevirus|unclassified Limestonevirus|Dickeya phage phiDP10.3
lung07|contig_1981	HM004432.1	70.792	202	59	0	5	206	7736	7535	7.22e-19	98.7	Viruses|dsDNA viruses, no RNA stage|Phycodnaviridae|Prasinovirus|unclassified Prasinovirus|Bathycoccus sp. RCC1105 virus BpV|Bathycoccus sp. RCC1105 virus BpV1
lung07|contig_2015	LC089876.1	71.521	309	78	8	135	438	7902	8205	1.28e-29	134	Viruses|ssRNA viruses|ssRNA positive-strand viruses, no DNA stage|Flaviviridae|Pestivirus|Pestivirus A|Bovine viral diarrhea virus 1
lung07|contig_2074	MF185731.1	96.928	293	9	0	3	295	24604	24312	5.09e-136	488	Viruses|dsDNA viruses, no RNA stage|Caudovirales|Siphoviridae|Amigovirus|unclassified Amigovirus|Arthrobacter phage Molivia
lung07|contig_2083	AF067478.1	74.815	135	23	6	9	138	23	151	2.98e-11	73.4	Viruses|unclassified viruses|Stealth virus 4
lung07|contig_2089	V01541.1	93.023	172	12	0	118	289	2226	2397	1.15e-66	257	Viruses|Ortervirales|Retroviridae|Orthoretrovirinae|Gammaretrovirus|unclassified Gammaretrovirus|Abelson murine leukemia virus
lung07|contig_2099	KM209255.1	82.759	174	30	0	135	308	3239	3412	2.56e-43	179	Viruses|dsDNA viruses, no RNA stage|Caudovirales|Ackermannviridae|Aglimvirinae|Limestonevirus|unclassified Limestonevirus|Dickeya phage phiDP10.3
lung07|contig_2111	KU159182.1	87.678	211	26	0	90	300	6125	6335	8.22e-69	264	Viruses|Ortervirales|Retroviridae|Orthoretrovirinae|Alpharetrovirus|Avian leukosis virus|Avian leukosis and sarcoma virus
lung07|contig_2113	KM209255.1	80.769	104	20	0	163	266	3875	3978	6.83e-19	98.7	Viruses|dsDNA viruses, no RNA stage|Caudovirales|Ackermannviridae|Aglimvirinae|Limestonevirus|unclassified Limestonevirus|Dickeya phage phiDP10.3
lung07|contig_2125	KM209277.1	77.957	186	41	0	132	317	1009	824	1.13e-34	150	Viruses|dsDNA viruses, no RNA stage|Caudovirales|Ackermannviridae|Aglimvirinae|Limestonevirus|unclassified Limestonevirus|Dickeya phage phiDP23.1
lung07|contig_2135	KM209255.1	77.654	179	37	3	68	244	2634	2811	2.98e-29	132	Viruses|dsDNA viruses, no RNA stage|Caudovirales|Ackermannviridae|Aglimvirinae|Limestonevirus|unclassified Limestonevirus|Dickeya phage phiDP10.3
lung07|contig_2143	KM209255.1	84.874	119	18	0	113	231	2639	2757	8.25e-30	134	Viruses|dsDNA viruses, no RNA stage|Caudovirales|Ackermannviridae|Aglimvirinae|Limestonevirus|unclassified Limestonevirus|Dickeya phage phiDP10.3
lung07|contig_2148	KY684104.1	82.029	345	62	0	11	355	161992	161648	1.05e-92	343	Viruses|dsDNA viruses, no RNA stage|Mimiviridae|unclassified Mimiviridae|Klosneuvirinae|Hokovirus|Hokovirus HKV1
lung07|contig_2175	KF569996.1	80.368	163	32	0	117	279	25812	25650	1.18e-34	150	Viruses|ssRNA viruses|ssRNA positive-strand viruses, no DNA stage|Nidovirales|Coronaviridae|Coronavirinae|Betacoronavirus|Severe acute respiratory syndrome-related coronavirus|Rhinolophus affinis coronavirus
lung07|contig_2176	AB898927.1	77.119	118	19	3	180	294	1816	1928	5.05e-15	86	Viruses|Ortervirales|Retroviridae|Orthoretrovirinae|Gammaretrovirus|Feline leukemia virus
lung07|contig_2234	KU746283.1	98.913	184	2	0	140	323	339	156	9.67e-87	324	Viruses|ssRNA viruses|ssRNA negative-strand viruses|Arenaviridae|Mammarenavirus|Guanarito mammarenavirus
lung07|contig_2276	KR093640.1	88.406	138	16	0	8	145	4252	4389	8.62e-43	178	Viruses|dsDNA viruses, no RNA stage|Caudovirales|Siphoviridae|unclassified Siphoviridae|Moraxella phage Mcat16
lung07|contig_2280	MF001365.1	71.528	144	36	2	173	314	73975	73835	8.62e-11	71.6	Viruses|dsDNA viruses, no RNA stage|Caudovirales|Myoviridae|Spounavirinae|Kayvirus|unclassified Kayvirus|Staphylococcus phage SA3
lung07|contig_2294	X00144.1	76.984	126	27	2	53	177	901	777	3.62e-16	89.7	Viruses|Ortervirales|Retroviridae|Orthoretrovirinae|Alpharetrovirus|Avian leukosis virus|Avian leukemia virus
lung07|contig_2301	AF191073.1	75.658	152	37	0	117	268	1550	1701	1.22e-21	107	Viruses|dsDNA viruses, no RNA stage|Herpesvirales|Herpesviridae|Betaherpesvirinae|Cytomegalovirus|Cercopithecine betaherpesvirus 5|Stealth virus 1
lung07|contig_2304	KM209277.1	81.356	177	26	3	93	265	55	228	1.75e-38	163	Viruses|dsDNA viruses, no RNA stage|Caudovirales|Ackermannviridae|Aglimvirinae|Limestonevirus|unclassified Limestonevirus|Dickeya phage phiDP23.1
lung07|contig_2310	AF191073.1	84.466	206	31	1	135	340	3086	2882	6.82e-57	224	Viruses|dsDNA viruses, no RNA stage|Herpesvirales|Herpesviridae|Betaherpesvirinae|Cytomegalovirus|Cercopithecine betaherpesvirus 5|Stealth virus 1
lung07|contig_2313	U80885.1	92.391	184	14	0	1	184	2082	1899	1.95e-70	269	Viruses|ssRNA viruses|ssRNA positive-strand viruses, no DNA stage|Flaviviridae|Pestivirus|Pestivirus A|Bovine viral diarrhea virus 1
lung07|contig_2327	KM209255.1	82	200	34	2	1	199	1757	1559	3.89e-47	192	Viruses|dsDNA viruses, no RNA stage|Caudovirales|Ackermannviridae|Aglimvirinae|Limestonevirus|unclassified Limestonevirus|Dickeya phage phiDP10.3
lung07|contig_2345	KY348373.1	100	236	0	0	68	303	226078	225843	1.17e-117	426	Viruses|dsDNA viruses, no RNA stage|Herpesvirales|Herpesviridae|Betaherpesvirinae|Muromegalovirus|Murid betaherpesvirus 1
lung07|contig_2361	KM209255.1	89.286	168	18	0	86	253	3182	3349	2.37e-56	223	Viruses|dsDNA viruses, no RNA stage|Caudovirales|Ackermannviridae|Aglimvirinae|Limestonevirus|unclassified Limestonevirus|Dickeya phage phiDP10.3
lung07|contig_2385	LT906555.1	71.357	199	45	6	24	216	949566	949758	4.55e-15	86	Viruses|dsDNA viruses, no RNA stage|Phycodnaviridae|unclassified Phycodnaviridae|Orpheovirus IHUMI-LCC2
lung07|contig_2390	KM209255.1	79.861	144	29	0	105	248	852	995	4.07e-28	129	Viruses|dsDNA viruses, no RNA stage|Caudovirales|Ackermannviridae|Aglimvirinae|Limestonevirus|unclassified Limestonevirus|Dickeya phage phiDP10.3
lung07|contig_2411	KM209277.1	72.8	125	32	2	114	237	573	450	3.63e-09	66.2	Viruses|dsDNA viruses, no RNA stage|Caudovirales|Ackermannviridae|Aglimvirinae|Limestonevirus|unclassified Limestonevirus|Dickeya phage phiDP23.1
lung07|contig_2426	KM209255.1	93.396	106	7	0	184	289	1776	1671	2.37e-37	159	Viruses|dsDNA viruses, no RNA stage|Caudovirales|Ackermannviridae|Aglimvirinae|Limestonevirus|unclassified Limestonevirus|Dickeya phage phiDP10.3
lung07|contig_2448	KM209255.1	82.32	181	31	1	104	284	1598	1777	2.34e-43	179	Viruses|dsDNA viruses, no RNA stage|Caudovirales|Ackermannviridae|Aglimvirinae|Limestonevirus|unclassified Limestonevirus|Dickeya phage phiDP10.3
lung07|contig_2451	LT968777.1	76.119	134	30	1	45	178	7195	7326	7.55e-18	95.1	Viruses|ssRNA viruses|ssRNA positive-strand viruses, no DNA stage|Flaviviridae|Pestivirus|Pestivirus A|Bovine viral diarrhea virus 1
lung07|contig_2462	AF191073.1	80.588	170	31	2	137	306	3074	2907	1.09e-34	150	Viruses|dsDNA viruses, no RNA stage|Herpesvirales|Herpesviridae|Betaherpesvirinae|Cytomegalovirus|Cercopithecine betaherpesvirus 5|Stealth virus 1
lung08|contig_5	JX993988.1	73.981	515	132	2	43	556	8196	8709	7.22e-85	318	Viruses|ssRNA viruses|ssRNA positive-strand viruses, no DNA stage|Nidovirales|Coronaviridae|Coronavirinae|Betacoronavirus|Severe acute respiratory syndrome-related coronavirus|SARS coronavirus|Bat coronavirus Cp/Yunnan2011
lung08|contig_45	KY684109.1	63.866	357	127	1	256	612	142366	142012	3.57e-07	60.8	Viruses|dsDNA viruses, no RNA stage|Mimiviridae|unclassified Mimiviridae|Klosneuvirinae|Klosneuvirus|Klosneuvirus KNV1
lung08|contig_51	AY236757.1	78.723	188	40	0	38	225	4142	4329	4.5e-37	159	Viruses|Ortervirales|Retroviridae|Orthoretrovirinae|Gammaretrovirus|unclassified Gammaretrovirus|Recombinant M-MuLV/RaLV retrovirus
lung08|contig_84	KM209255.1	82.5	120	18	3	81	199	3318	3435	1.29e-22	111	Viruses|dsDNA viruses, no RNA stage|Caudovirales|Ackermannviridae|Aglimvirinae|Limestonevirus|unclassified Limestonevirus|Dickeya phage phiDP10.3
lung08|contig_96	AB898927.1	73.636	110	29	0	57	166	2064	1955	1.71e-09	68	Viruses|Ortervirales|Retroviridae|Orthoretrovirinae|Gammaretrovirus|Feline leukemia virus
lung08|contig_109	KR011275.1	79	100	13	3	1	97	122213	122307	2.35e-13	80.6	Viruses|dsDNA viruses, no RNA stage|Herpesvirales|Herpesviridae|Alphaherpesvirinae|Simplexvirus|Human alphaherpesvirus 1
lung08|contig_112	JX291540.1	80.392	102	18	1	296	397	1811	1910	1.65e-16	91.5	Viruses|dsRNA viruses|Hypoviridae|Hypovirus|unclassified Hypovirus|Trichoderma hypovirus
lung08|contig_125	U89438.1	99.043	209	2	0	257	465	168	376	3.52e-100	369	Viruses|ssRNA viruses|ssRNA positive-strand viruses, no DNA stage|Flaviviridae|Pestivirus|Pestivirus A|Bovine viral diarrhea virus 1
lung08|contig_174	AF065755.1	74.561	114	26	2	177	289	322	211	5.27e-10	69.8	Viruses|dsDNA viruses, no RNA stage|Herpesvirales|Herpesviridae|Betaherpesvirinae|Cytomegalovirus|Cercopithecine betaherpesvirus 5|Stealth virus 1
lung08|contig_184	MF289414.1	90.654	107	8	1	252	356	12149	12255	1.86e-33	147	Viruses|ssRNA viruses|ssRNA negative-strand viruses|Bunyavirales|Nairoviridae|Orthonairovirus|Crimean-Congo hemorrhagic fever orthonairovirus
lung08|contig_189	KM209255.1	82.969	229	39	0	86	314	3548	3776	1.33e-60	237	Viruses|dsDNA viruses, no RNA stage|Caudovirales|Ackermannviridae|Aglimvirinae|Limestonevirus|unclassified Limestonevirus|Dickeya phage phiDP10.3
lung08|contig_192	AH013709.2	72.549	765	205	3	2	765	20983	21743	8.89e-117	425	Viruses|ssRNA viruses|ssRNA positive-strand viruses, no DNA stage|Nidovirales|Coronaviridae|Coronavirinae|Betacoronavirus|Severe acute respiratory syndrome-related coronavirus|SARS coronavirus|SARS coronavirus Sin_WNV
lung08|contig_198	KM209288.1	83.951	162	26	0	117	278	321	160	3.52e-42	176	Viruses|dsDNA viruses, no RNA stage|Caudovirales|Ackermannviridae|Aglimvirinae|Limestonevirus|unclassified Limestonevirus|Dickeya phage phiDP23.1
lung08|contig_203	MG198570.1	69.184	331	92	5	121	446	66030	66355	2.62e-26	123	Viruses|dsDNA viruses, no RNA stage|Caudovirales|Myoviridae|unclassified Myoviridae|Lake Baikal phage Baikal-20-5m-C28
lung08|contig_247	AF065698.1	86.441	236	30	1	46	281	133	366	4.11e-73	279	Viruses|dsDNA viruses, no RNA stage|Herpesvirales|Herpesviridae|Betaherpesvirinae|Cytomegalovirus|Cercopithecine betaherpesvirus 5|Stealth virus 1
lung08|contig_252	AF191073.1	76.471	119	28	0	227	345	1410	1528	4.79e-16	89.7	Viruses|dsDNA viruses, no RNA stage|Herpesvirales|Herpesviridae|Betaherpesvirinae|Cytomegalovirus|Cercopithecine betaherpesvirus 5|Stealth virus 1
lung08|contig_254	KM209277.1	85.833	120	17	0	271	390	1116	1235	3.62e-31	140	Viruses|dsDNA viruses, no RNA stage|Caudovirales|Ackermannviridae|Aglimvirinae|Limestonevirus|unclassified Limestonevirus|Dickeya phage phiDP23.1
lung08|contig_255	KM209255.1	89.362	188	15	3	223	407	3259	3074	1.66e-61	241	Viruses|dsDNA viruses, no RNA stage|Caudovirales|Ackermannviridae|Aglimvirinae|Limestonevirus|unclassified Limestonevirus|Dickeya phage phiDP10.3
lung08|contig_259	KR139659.1	71.93	285	79	1	119	403	47484	47201	1.73e-34	150	Viruses|dsDNA viruses, no RNA stage|Iridoviridae|unclassified Iridoviridae|Scale drop disease virus
lung08|contig_261	KM209277.1	93.478	230	15	0	43	272	1255	1026	1.38e-93	347	Viruses|dsDNA viruses, no RNA stage|Caudovirales|Ackermannviridae|Aglimvirinae|Limestonevirus|unclassified Limestonevirus|Dickeya phage phiDP23.1
lung08|contig_262	JQ679013.1	72.989	174	39	3	83	252	2276	2445	3.17e-18	96.9	Viruses|ssRNA viruses|ssRNA positive-strand viruses, no DNA stage|Hepeviridae|Orthohepevirus|Orthohepevirus A|Hepatitis E virus
lung08|contig_270	DQ219803.1	90.116	344	34	0	238	581	283	626	6.18e-130	468	Viruses|ssRNA viruses|ssRNA negative-strand viruses|Mononegavirales|Paramyxoviridae|Respirovirus|Murine respirovirus
lung08|contig_281	KM209255.1	81.212	165	29	2	38	201	1601	1764	1.67e-34	150	Viruses|dsDNA viruses, no RNA stage|Caudovirales|Ackermannviridae|Aglimvirinae|Limestonevirus|unclassified Limestonevirus|Dickeya phage phiDP10.3
lung08|contig_299	KM359505.1	75.926	108	26	0	1	108	183722	183615	7.66e-13	78.8	Viruses|dsDNA viruses, no RNA stage|Caudovirales|Myoviridae|unclassified Myoviridae|Prochlorococcus phage P-TIM68
lung08|contig_316	D55717.1	87.156	327	42	0	1	327	1966	1640	6.8e-110	401	Viruses|dsRNA viruses|Reoviridae|Sedoreovirinae|Rotavirus|Rotavirus C|Porcine rotavirus
lung08|contig_322	KM209255.1	87.313	134	16	1	316	448	1582	1449	9.09e-38	161	Viruses|dsDNA viruses, no RNA stage|Caudovirales|Ackermannviridae|Aglimvirinae|Limestonevirus|unclassified Limestonevirus|Dickeya phage phiDP10.3
lung08|contig_353	KM209288.1	96.347	219	8	0	72	290	373	155	1.66e-97	360	Viruses|dsDNA viruses, no RNA stage|Caudovirales|Ackermannviridae|Aglimvirinae|Limestonevirus|unclassified Limestonevirus|Dickeya phage phiDP23.1
lung08|contig_386	KF527229.1	67.249	229	73	2	153	380	431297	431070	1.48e-09	68	Viruses|dsDNA viruses, no RNA stage|Mimiviridae|unclassified Mimiviridae|Megavirus chiliensis|Megavirus terra1
lung08|contig_403	GQ153548.1	76.731	361	78	3	23	380	25879	25522	8.69e-69	264	Viruses|ssRNA viruses|ssRNA positive-strand viruses, no DNA stage|Nidovirales|Coronaviridae|Coronavirinae|Betacoronavirus|Severe acute respiratory syndrome-related coronavirus|SARS coronavirus|Bat SARS coronavirus HKU3|Bat SARS coronavirus HKU3-13
lung08|contig_410	JX993988.1	84.938	405	49	7	1	399	26539	26141	2.46e-120	435	Viruses|ssRNA viruses|ssRNA positive-strand viruses, no DNA stage|Nidovirales|Coronaviridae|Coronavirinae|Betacoronavirus|Severe acute respiratory syndrome-related coronavirus|SARS coronavirus|Bat coronavirus Cp/Yunnan2011
lung08|contig_423	KM209255.1	86.498	237	30	2	18	253	364	599	1.5e-72	277	Viruses|dsDNA viruses, no RNA stage|Caudovirales|Ackermannviridae|Aglimvirinae|Limestonevirus|unclassified Limestonevirus|Dickeya phage phiDP10.3
lung08|contig_425	KM209255.1	83.951	162	24	2	18	178	364	524	5.14e-40	168	Viruses|dsDNA viruses, no RNA stage|Caudovirales|Ackermannviridae|Aglimvirinae|Limestonevirus|unclassified Limestonevirus|Dickeya phage phiDP10.3
lung08|contig_432	AF191073.1	78.882	161	29	1	38	193	908	748	6.74e-31	138	Viruses|dsDNA viruses, no RNA stage|Herpesvirales|Herpesviridae|Betaherpesvirinae|Cytomegalovirus|Cercopithecine betaherpesvirus 5|Stealth virus 1
lung08|contig_443	KM209255.1	96.281	242	9	0	250	491	3315	3074	3.05e-108	396	Viruses|dsDNA viruses, no RNA stage|Caudovirales|Ackermannviridae|Aglimvirinae|Limestonevirus|unclassified Limestonevirus|Dickeya phage phiDP10.3
lung08|contig_454	KF294457.1	75.07	357	80	2	1	348	2843	3199	2.98e-62	242	Viruses|ssRNA viruses|ssRNA positive-strand viruses, no DNA stage|Nidovirales|Coronaviridae|Coronavirinae|Betacoronavirus|Severe acute respiratory syndrome-related coronavirus|Bat SARS-like coronavirus
lung08|contig_461	KY094066.1	85.036	274	39	2	202	473	8606	8333	4.4e-80	302	Viruses|dsDNA viruses, no RNA stage|Poxviridae|Chordopoxvirinae|unclassified Chordopoxvirinae|BeAn 58058 virus
lung08|contig_475	AF191073.1	81.707	164	29	1	180	343	2905	3067	1.04e-36	158	Viruses|dsDNA viruses, no RNA stage|Herpesvirales|Herpesviridae|Betaherpesvirinae|Cytomegalovirus|Cercopithecine betaherpesvirus 5|Stealth virus 1
lung08|contig_482	KM209288.1	86.607	112	13	2	77	186	428	539	2.49e-27	127	Viruses|dsDNA viruses, no RNA stage|Caudovirales|Ackermannviridae|Aglimvirinae|Limestonevirus|unclassified Limestonevirus|Dickeya phage phiDP23.1
lung08|contig_494	KP175581.1	70.175	171	45	2	372	539	3465	3298	1.31e-11	75.2	Viruses|Ortervirales|Retroviridae|Orthoretrovirinae|Betaretrovirus|unclassified Betaretrovirus|Desmodus rotundus endogenous retrovirus
lung08|contig_495	KM209277.1	73.231	325	87	0	338	662	163	487	3.49e-47	194	Viruses|dsDNA viruses, no RNA stage|Caudovirales|Ackermannviridae|Aglimvirinae|Limestonevirus|unclassified Limestonevirus|Dickeya phage phiDP23.1
lung08|contig_499	KM209277.1	76.126	222	52	1	198	418	1037	816	1.11e-36	158	Viruses|dsDNA viruses, no RNA stage|Caudovirales|Ackermannviridae|Aglimvirinae|Limestonevirus|unclassified Limestonevirus|Dickeya phage phiDP23.1
lung08|contig_511	AF191073.1	82.171	129	23	0	75	203	3020	2892	5.08e-28	129	Viruses|dsDNA viruses, no RNA stage|Herpesvirales|Herpesviridae|Betaherpesvirinae|Cytomegalovirus|Cercopithecine betaherpesvirus 5|Stealth virus 1
lung08|contig_526	X00255.1	89.567	393	40	1	75	466	421	813	1.13e-145	520	Viruses|Ortervirales|Retroviridae|Orthoretrovirinae|Gammaretrovirus|Feline leukemia virus|Feline sarcoma virus
lung08|contig_527	KF294457.1	85.714	385	55	0	29	413	1580	1964	1.4e-123	446	Viruses|ssRNA viruses|ssRNA positive-strand viruses, no DNA stage|Nidovirales|Coronaviridae|Coronavirinae|Betacoronavirus|Severe acute respiratory syndrome-related coronavirus|Bat SARS-like coronavirus
lung08|contig_530	DQ241301.1	83.333	144	24	0	215	358	4237	4380	4.38e-35	152	Viruses|Ortervirales|Retroviridae|Orthoretrovirinae|Gammaretrovirus|unclassified Gammaretrovirus|Murine leukemia-related retroviruses|XMRV-related viruses|Xenotropic MuLV-related virus|Xenotropic MuLV-related virus VP35
lung08|contig_533	KM209255.1	82.051	195	35	0	82	276	3219	3413	1.46e-47	194	Viruses|dsDNA viruses, no RNA stage|Caudovirales|Ackermannviridae|Aglimvirinae|Limestonevirus|unclassified Limestonevirus|Dickeya phage phiDP10.3
lung08|contig_575	HQ632825.1	69.697	165	44	1	2274	2438	66055	65897	3.2e-10	73.4	Viruses|dsDNA viruses, no RNA stage|Caudovirales|Myoviridae|Tevenvirinae|unclassified Tevenvirinae|Prochlorococcus phage P-SSM5
lung08|contig_579	KM209255.1	81.818	220	40	0	87	306	4557	4338	1.04e-54	217	Viruses|dsDNA viruses, no RNA stage|Caudovirales|Ackermannviridae|Aglimvirinae|Limestonevirus|unclassified Limestonevirus|Dickeya phage phiDP10.3
lung08|contig_587	KY742649.2	98.876	178	2	0	238	415	13879	13702	2.1e-83	313	Viruses|dsDNA viruses, no RNA stage|Caudovirales|Podoviridae|Nonanavirus|unclassified Nonanavirus|Proteus phage VB_PmiS-Isfahan
lung08|contig_611	AF191073.1	73.333	135	35	1	86	219	516	650	7.62e-13	78.8	Viruses|dsDNA viruses, no RNA stage|Herpesvirales|Herpesviridae|Betaherpesvirinae|Cytomegalovirus|Cercopithecine betaherpesvirus 5|Stealth virus 1
lung08|contig_614	DQ115816.1	81.212	165	31	0	90	254	1603	1767	1.08e-36	158	Viruses|dsDNA viruses, no RNA stage|Caudovirales|Myoviridae|unclassified Myoviridae|Cyanobacteria phage AS-1
lung08|contig_727	KF569996.1	89.172	314	34	0	1	314	28962	29275	9.21e-114	414	Viruses|ssRNA viruses|ssRNA positive-strand viruses, no DNA stage|Nidovirales|Coronaviridae|Coronavirinae|Betacoronavirus|Severe acute respiratory syndrome-related coronavirus|Rhinolophus affinis coronavirus
lung08|contig_732	JX993988.1	92.661	218	16	0	1	218	17099	17316	3.44e-86	322	Viruses|ssRNA viruses|ssRNA positive-strand viruses, no DNA stage|Nidovirales|Coronaviridae|Coronavirinae|Betacoronavirus|Severe acute respiratory syndrome-related coronavirus|SARS coronavirus|Bat coronavirus Cp/Yunnan2011
lung08|contig_734	KM209255.1	84.158	101	14	2	116	214	2445	2545	2.7e-20	104	Viruses|dsDNA viruses, no RNA stage|Caudovirales|Ackermannviridae|Aglimvirinae|Limestonevirus|unclassified Limestonevirus|Dickeya phage phiDP10.3
lung08|contig_741	KM209277.1	87.826	345	42	0	87	431	674	330	1.06e-119	434	Viruses|dsDNA viruses, no RNA stage|Caudovirales|Ackermannviridae|Aglimvirinae|Limestonevirus|unclassified Limestonevirus|Dickeya phage phiDP23.1
lung08|contig_780	KM209255.1	78.481	237	50	1	130	366	1526	1761	1.7e-47	194	Viruses|dsDNA viruses, no RNA stage|Caudovirales|Ackermannviridae|Aglimvirinae|Limestonevirus|unclassified Limestonevirus|Dickeya phage phiDP10.3
lung08|contig_792	JX993987.1	90.135	446	44	0	1	446	28023	28468	7.38e-172	607	Viruses|ssRNA viruses|ssRNA positive-strand viruses, no DNA stage|Nidovirales|Coronaviridae|Coronavirinae|Betacoronavirus|Severe acute respiratory syndrome-related coronavirus|SARS coronavirus|Bat coronavirus Rp/Shaanxi2011
lung08|contig_793	AF065689.1	82.249	169	28	1	8	174	367	199	1.95e-39	167	Viruses|dsDNA viruses, no RNA stage|Herpesvirales|Herpesviridae|Betaherpesvirinae|Cytomegalovirus|Cercopithecine betaherpesvirus 5|Stealth virus 1
lung08|contig_797	EU359305.1	73.95	119	31	0	2	120	1514	1396	1.2e-11	75.2	Viruses|Ortervirales|Retroviridae|Orthoretrovirinae|Gammaretrovirus|Feline leukemia virus
lung08|contig_803	KM209277.1	78.226	124	27	0	24	147	1341	1218	7.13e-20	102	Viruses|dsDNA viruses, no RNA stage|Caudovirales|Ackermannviridae|Aglimvirinae|Limestonevirus|unclassified Limestonevirus|Dickeya phage phiDP23.1
lung08|contig_836	AY994120.1	75.238	105	26	0	396	500	119	223	4.32e-11	73.4	Viruses|dsDNA viruses, no RNA stage|Iridoviridae|unclassified Iridoviridae|Turbot reddish body syndrome iridovirus
lung08|contig_863	KY094066.1	79.688	128	17	1	276	394	8317	8444	8.46e-25	118	Viruses|dsDNA viruses, no RNA stage|Poxviridae|Chordopoxvirinae|unclassified Chordopoxvirinae|BeAn 58058 virus
lung08|contig_866	KM209255.1	79.252	294	60	1	106	398	1465	1758	6.75e-65	251	Viruses|dsDNA viruses, no RNA stage|Caudovirales|Ackermannviridae|Aglimvirinae|Limestonevirus|unclassified Limestonevirus|Dickeya phage phiDP10.3
lung08|contig_896	AF357971.1	90.991	111	10	0	25	135	785	895	3.62e-36	156	Viruses|Ortervirales|Retroviridae|Orthoretrovirinae|Betaretrovirus|Jaagsiekte sheep retrovirus
lung08|contig_911	AH013709.2	74.393	535	137	0	3	537	3788	3254	1.34e-93	347	Viruses|ssRNA viruses|ssRNA positive-strand viruses, no DNA stage|Nidovirales|Coronaviridae|Coronavirinae|Betacoronavirus|Severe acute respiratory syndrome-related coronavirus|SARS coronavirus|SARS coronavirus Sin_WNV
lung08|contig_944	FR872816.1	73.438	128	34	0	141	268	2942	2815	8.75e-13	78.8	Viruses|Ortervirales|Retroviridae|Orthoretrovirinae|Gammaretrovirus|unclassified Gammaretrovirus|Murine leukemia-related retroviruses|XMRV-related viruses|Xenotropic MuLV-related virus
lung08|contig_959	MF564036.1	74	100	23	2	317	415	126898	126801	2.57e-06	57.2	Viruses|dsDNA viruses, no RNA stage|Herpesvirales|Herpesviridae|Alphaherpesvirinae|Simplexvirus|Human alphaherpesvirus 2
lung08|contig_960	KY417150.1	71.724	290	78	2	8	294	4708	4996	5.45e-34	149	Viruses|ssRNA viruses|ssRNA positive-strand viruses, no DNA stage|Nidovirales|Coronaviridae|Coronavirinae|Betacoronavirus|Severe acute respiratory syndrome-related coronavirus|Bat SARS-like coronavirus
lung08|contig_964	KU324807.1	81.301	123	23	0	34	156	2321	2443	8.48e-25	118	Viruses|Ortervirales|Retroviridae|Orthoretrovirinae|Gammaretrovirus|Murine leukemia virus
lung08|contig_977	KM209255.1	87.736	106	13	0	141	246	2532	2427	5.25e-29	132	Viruses|dsDNA viruses, no RNA stage|Caudovirales|Ackermannviridae|Aglimvirinae|Limestonevirus|unclassified Limestonevirus|Dickeya phage phiDP10.3
lung08|contig_980	K01643.1	73.303	221	53	3	240	457	3984	4201	6.69e-27	125	Viruses|Ortervirales|Retroviridae|Orthoretrovirinae|Gammaretrovirus|Feline leukemia virus|Feline sarcoma virus
lung08|contig_989	KM209255.1	77.215	158	35	1	303	459	3676	3519	3.58e-25	120	Viruses|dsDNA viruses, no RNA stage|Caudovirales|Ackermannviridae|Aglimvirinae|Limestonevirus|unclassified Limestonevirus|Dickeya phage phiDP10.3
lung08|contig_993	KF569996.1	79.556	1081	213	5	2	1078	10173	9097	0	939	Viruses|ssRNA viruses|ssRNA positive-strand viruses, no DNA stage|Nidovirales|Coronaviridae|Coronavirinae|Betacoronavirus|Severe acute respiratory syndrome-related coronavirus|Rhinolophus affinis coronavirus
lung08|contig_1007	KM209255.1	90.78	141	13	0	211	351	3846	3986	5.36e-48	196	Viruses|dsDNA viruses, no RNA stage|Caudovirales|Ackermannviridae|Aglimvirinae|Limestonevirus|unclassified Limestonevirus|Dickeya phage phiDP10.3
lung08|contig_1014	JX993988.1	80.106	377	69	2	7	380	23284	23657	4.8e-91	338	Viruses|ssRNA viruses|ssRNA positive-strand viruses, no DNA stage|Nidovirales|Coronaviridae|Coronavirinae|Betacoronavirus|Severe acute respiratory syndrome-related coronavirus|SARS coronavirus|Bat coronavirus Cp/Yunnan2011
lung08|contig_1021	KM209255.1	92.105	114	6	3	288	399	2675	2787	1.31e-35	154	Viruses|dsDNA viruses, no RNA stage|Caudovirales|Ackermannviridae|Aglimvirinae|Limestonevirus|unclassified Limestonevirus|Dickeya phage phiDP10.3
lung08|contig_1022	KM209255.1	81.761	159	29	0	131	289	2653	2811	3.48e-36	156	Viruses|dsDNA viruses, no RNA stage|Caudovirales|Ackermannviridae|Aglimvirinae|Limestonevirus|unclassified Limestonevirus|Dickeya phage phiDP10.3
lung08|contig_1046	AM231627.1	93.636	220	14	0	26	245	751	970	6.92e-90	334	Viruses|ssRNA viruses|ssRNA positive-strand viruses, no DNA stage|Flaviviridae|Pestivirus|Pestivirus A|Bovine viral diarrhea virus 1
lung08|contig_1071	S74213.1	100	231	0	0	1	231	259	489	1.11e-114	417	Viruses|Ortervirales|Retroviridae|Orthoretrovirinae|Gammaretrovirus|Murine leukemia virus|Moloney murine leukemia virus
lung08|contig_1087	KM209277.1	89.84	187	19	0	148	334	571	385	8.67e-65	251	Viruses|dsDNA viruses, no RNA stage|Caudovirales|Ackermannviridae|Aglimvirinae|Limestonevirus|unclassified Limestonevirus|Dickeya phage phiDP23.1
lung08|contig_1110	X00255.1	93.377	302	20	0	4	305	434	735	3.48e-126	455	Viruses|Ortervirales|Retroviridae|Orthoretrovirinae|Gammaretrovirus|Feline leukemia virus|Feline sarcoma virus
lung08|contig_1119	AJ289710.2	88.562	306	25	2	89	385	3206	3510	8.59e-108	394	Viruses|Ortervirales|Retroviridae|unclassified Retroviridae|Human endogenous retroviruses|Human endogenous retrovirus H|HERV-H/env60
lung08|contig_1144	KM209288.1	93.388	121	8	0	58	178	276	156	2.88e-44	183	Viruses|dsDNA viruses, no RNA stage|Caudovirales|Ackermannviridae|Aglimvirinae|Limestonevirus|unclassified Limestonevirus|Dickeya phage phiDP23.1
lung08|contig_1163	K02712.2	85.833	360	51	0	2	361	2803	3162	1.82e-115	419	Viruses|Ortervirales|Retroviridae|Orthoretrovirinae|Gammaretrovirus|Finkel-Biskis-Jinkins murine sarcoma virus
lung08|contig_1171	KF908239.1	71.053	114	25	2	257	370	118716	118611	8.91e-06	55.4	Viruses|dsDNA viruses, no RNA stage|Herpesvirales|Herpesviridae|Alphaherpesvirinae|Simplexvirus|Papiine alphaherpesvirus 2
lung08|contig_1177	KP334094.1	78.322	143	31	0	235	377	148265	148123	8.15e-25	118	Viruses|dsDNA viruses, no RNA stage|Herpesvirales|Herpesviridae|Alphaherpesvirinae|Simplexvirus|Human alphaherpesvirus 2
lung08|contig_1184	KM209255.1	72.05	161	44	1	112	271	3516	3676	1.85e-14	84.2	Viruses|dsDNA viruses, no RNA stage|Caudovirales|Ackermannviridae|Aglimvirinae|Limestonevirus|unclassified Limestonevirus|Dickeya phage phiDP10.3
lung08|contig_1191	KY742649.2	90.341	176	15	2	99	274	39300	39473	1.91e-59	233	Viruses|dsDNA viruses, no RNA stage|Caudovirales|Podoviridae|Nonanavirus|unclassified Nonanavirus|Proteus phage VB_PmiS-Isfahan
lung08|contig_1205	KC977570.1	80.531	113	22	0	145	257	1592295	1592183	9.51e-21	105	Viruses|dsDNA viruses, no RNA stage|unclassified dsDNA viruses|Pandoravirus|Pandoravirus dulcis
lung08|contig_1206	KM209255.1	88.601	193	19	1	347	536	2783	2591	1.11e-63	248	Viruses|dsDNA viruses, no RNA stage|Caudovirales|Ackermannviridae|Aglimvirinae|Limestonevirus|unclassified Limestonevirus|Dickeya phage phiDP10.3
lung08|contig_1222	KU686213.1	70.161	124	31	1	103	226	15445	15562	7.25e-07	59	Viruses|dsDNA viruses, no RNA stage|Caudovirales|Myoviridae|unclassified Myoviridae|Synechococcus phage S-CAM7
lung08|contig_1233	KP317931.1	72.189	169	45	2	192	359	5057	5224	6.75e-15	86	Viruses|ssRNA viruses|ssRNA negative-strand viruses|Mononegavirales|Pneumoviridae|Orthopneumovirus|Human orthopneumovirus
lung08|contig_1235	KM209255.1	86.322	329	42	3	63	389	1308	981	2.16e-103	379	Viruses|dsDNA viruses, no RNA stage|Caudovirales|Ackermannviridae|Aglimvirinae|Limestonevirus|unclassified Limestonevirus|Dickeya phage phiDP10.3
lung08|contig_1238	KM209255.1	86.538	208	28	0	71	278	1101	1308	1.7e-64	250	Viruses|dsDNA viruses, no RNA stage|Caudovirales|Ackermannviridae|Aglimvirinae|Limestonevirus|unclassified Limestonevirus|Dickeya phage phiDP10.3
lung08|contig_1240	DQ412043.1	88.889	126	14	0	243	368	16094	16219	6.05e-39	165	Viruses|ssRNA viruses|ssRNA positive-strand viruses, no DNA stage|Nidovirales|Coronaviridae|Coronavirinae|Betacoronavirus|Severe acute respiratory syndrome-related coronavirus|SARS coronavirus|Bat SARS CoV Rm1/2004
lung08|contig_1246	KP317931.1	67.617	386	114	8	1	380	5100	4720	3.11e-21	107	Viruses|ssRNA viruses|ssRNA negative-strand viruses|Mononegavirales|Pneumoviridae|Orthopneumovirus|Human orthopneumovirus
lung08|contig_1272	HQ632825.1	63.895	457	128	6	2388	2833	67500	67070	1.62e-14	87.8	Viruses|dsDNA viruses, no RNA stage|Caudovirales|Myoviridae|Tevenvirinae|unclassified Tevenvirinae|Prochlorococcus phage P-SSM5
lung08|contig_1289	KY417148.1	87.295	488	61	1	8	494	26597	27084	4.3e-169	598	Viruses|ssRNA viruses|ssRNA positive-strand viruses, no DNA stage|Nidovirales|Coronaviridae|Coronavirinae|Betacoronavirus|Severe acute respiratory syndrome-related coronavirus|Bat SARS-like coronavirus
lung08|contig_1297	KM209255.1	80	110	22	0	220	329	3676	3567	2.36e-19	100	Viruses|dsDNA viruses, no RNA stage|Caudovirales|Ackermannviridae|Aglimvirinae|Limestonevirus|unclassified Limestonevirus|Dickeya phage phiDP10.3
lung08|contig_1303	KY684108.1	72.566	113	31	0	1	113	114836	114948	1.6e-08	64.4	Viruses|dsDNA viruses, no RNA stage|Mimiviridae|unclassified Mimiviridae|Klosneuvirinae|Klosneuvirus|Klosneuvirus KNV1
lung08|contig_1313	KM209277.1	96.373	193	7	0	69	261	485	677	1.7e-84	316	Viruses|dsDNA viruses, no RNA stage|Caudovirales|Ackermannviridae|Aglimvirinae|Limestonevirus|unclassified Limestonevirus|Dickeya phage phiDP23.1
lung08|contig_1339	DQ412042.1	87.5	288	36	0	1	288	12178	11891	5.35e-97	358	Viruses|ssRNA viruses|ssRNA positive-strand viruses, no DNA stage|Nidovirales|Coronaviridae|Coronavirinae|Betacoronavirus|Severe acute respiratory syndrome-related coronavirus|SARS coronavirus|Bat SARS CoV Rf1/2004
lung08|contig_1377	KJ019115.1	76.35	389	90	2	1	388	159649	160036	1.16e-73	280	Viruses|dsDNA viruses, no RNA stage|Caudovirales|Myoviridae|Tevenvirinae|unclassified Tevenvirinae|Synechococcus phage ACG-2014d
lung08|contig_1379	KY742649.2	99.457	184	1	0	4	187	39442	39259	2.98e-87	327	Viruses|dsDNA viruses, no RNA stage|Caudovirales|Podoviridae|Nonanavirus|unclassified Nonanavirus|Proteus phage VB_PmiS-Isfahan
lung08|contig_1422	AJ289710.2	82.143	224	29	2	1	213	3285	3508	9.41e-57	224	Viruses|Ortervirales|Retroviridae|unclassified Retroviridae|Human endogenous retroviruses|Human endogenous retrovirus H|HERV-H/env60
lung08|contig_1488	KU204984.2	76	100	21	1	261	360	1326	1422	1.34e-10	71.6	Viruses|dsDNA viruses, no RNA stage|Caudovirales|Siphoviridae|Pamx74virus|unclassified Pamx74virus|Pseudomonas phage AAT-1
lung08|contig_1494	D55717.1	87.097	124	12	4	14	136	121	1	9.53e-31	138	Viruses|dsRNA viruses|Reoviridae|Sedoreovirinae|Rotavirus|Rotavirus C|Porcine rotavirus
lung08|contig_1499	JQ303225.1	86.641	262	33	2	282	542	443	183	1.19e-81	307	Viruses|Ortervirales|Retroviridae|Orthoretrovirinae|Gammaretrovirus|Mammalian gammaretrovirus group|unclassified Mammalian gammaretrovirus|Bat gammaretrovirus|Rhinolophus ferrumequinum retrovirus
lung08|contig_1510	AB111967.1	84.793	217	33	0	84	300	4389	4605	3.95e-62	242	Viruses|ssRNA viruses|ssRNA positive-strand viruses, no DNA stage|Flaviviridae|Pestivirus|Pestivirus A|Bovine viral diarrhea virus isolates and strains|Bovine viral diarrhea virus T-20
lung08|contig_1519	AH002364.2	80	160	28	2	4	159	430	271	2.64e-31	140	Viruses|dsDNA viruses, no RNA stage|Herpesvirales|Herpesviridae|Gammaherpesvirinae|Lymphocryptovirus|Human gammaherpesvirus 4
lung08|contig_1527	AF065755.1	82.203	118	19	1	213	328	209	92	4.52e-24	116	Viruses|dsDNA viruses, no RNA stage|Herpesvirales|Herpesviridae|Betaherpesvirinae|Cytomegalovirus|Cercopithecine betaherpesvirus 5|Stealth virus 1
lung08|contig_1531	AF191073.1	76.437	348	56	10	135	461	2891	3233	2.37e-60	237	Viruses|dsDNA viruses, no RNA stage|Herpesvirales|Herpesviridae|Betaherpesvirinae|Cytomegalovirus|Cercopithecine betaherpesvirus 5|Stealth virus 1
lung08|contig_1535	FJ588686.1	75.61	738	167	7	165	891	26830	27565	1.82e-139	500	Viruses|ssRNA viruses|ssRNA positive-strand viruses, no DNA stage|Nidovirales|Coronaviridae|Coronavirinae|Betacoronavirus|Severe acute respiratory syndrome-related coronavirus|SARS coronavirus|SARS coronavirus Rs_672/2006
lung08|contig_1544	KM209255.1	90.079	252	25	0	136	387	1355	1606	4.01e-92	342	Viruses|dsDNA viruses, no RNA stage|Caudovirales|Ackermannviridae|Aglimvirinae|Limestonevirus|unclassified Limestonevirus|Dickeya phage phiDP10.3
lung08|contig_1546	KM209255.1	95.789	285	12	0	1	285	1491	1775	6.37e-128	461	Viruses|dsDNA viruses, no RNA stage|Caudovirales|Ackermannviridae|Aglimvirinae|Limestonevirus|unclassified Limestonevirus|Dickeya phage phiDP10.3
lung08|contig_1588	KF527229.1	75	104	26	0	58	161	250982	251085	1.3e-10	71.6	Viruses|dsDNA viruses, no RNA stage|Mimiviridae|unclassified Mimiviridae|Megavirus chiliensis|Megavirus terra1
lung08|contig_1591	KJ645900.1	68.571	210	64	2	5	213	120404	120612	1.35e-11	75.2	Viruses|dsDNA viruses, no RNA stage|Phycodnaviridae|unclassified Phycodnaviridae|Aureococcus anophagefferens virus
lung08|contig_1609	KY094066.1	86.424	302	41	0	216	517	8615	8314	3.18e-97	360	Viruses|dsDNA viruses, no RNA stage|Poxviridae|Chordopoxvirinae|unclassified Chordopoxvirinae|BeAn 58058 virus
lung08|contig_1625	AF067478.1	74.138	116	30	0	1	116	48	163	1.03e-11	75.2	Viruses|unclassified viruses|Stealth virus 4
lung08|contig_1639	KY094066.1	85.632	174	24	1	1	174	8493	8321	1.07e-48	197	Viruses|dsDNA viruses, no RNA stage|Poxviridae|Chordopoxvirinae|unclassified Chordopoxvirinae|BeAn 58058 virus
lung08|contig_1704	X05155.1	90.71	183	15	2	4	185	546	727	2.21e-63	246	Viruses|Ortervirales|Retroviridae|Orthoretrovirinae|Gammaretrovirus|Feline leukemia virus
lung08|contig_1709	AF191073.1	80	110	22	0	126	235	1922	1813	1.69e-19	100	Viruses|dsDNA viruses, no RNA stage|Herpesvirales|Herpesviridae|Betaherpesvirinae|Cytomegalovirus|Cercopithecine betaherpesvirus 5|Stealth virus 1
lung08|contig_1724	AF191073.1	75.248	101	25	0	129	229	1919	1819	3.41e-10	69.8	Viruses|dsDNA viruses, no RNA stage|Herpesvirales|Herpesviridae|Betaherpesvirinae|Cytomegalovirus|Cercopithecine betaherpesvirus 5|Stealth virus 1
lung08|contig_1731	KM209255.1	84.834	211	32	0	125	335	4955	5165	1.08e-60	237	Viruses|dsDNA viruses, no RNA stage|Caudovirales|Ackermannviridae|Aglimvirinae|Limestonevirus|unclassified Limestonevirus|Dickeya phage phiDP10.3
lung08|contig_1735	KM209277.1	78.974	195	41	0	118	312	1344	1150	1.63e-39	167	Viruses|dsDNA viruses, no RNA stage|Caudovirales|Ackermannviridae|Aglimvirinae|Limestonevirus|unclassified Limestonevirus|Dickeya phage phiDP23.1
lung08|contig_1736	KM209277.1	79.679	187	38	0	120	306	1144	1330	1.72e-39	167	Viruses|dsDNA viruses, no RNA stage|Caudovirales|Ackermannviridae|Aglimvirinae|Limestonevirus|unclassified Limestonevirus|Dickeya phage phiDP23.1
lung08|contig_1756	X00144.1	73.973	146	34	2	192	335	1679	1822	1.8e-15	87.8	Viruses|Ortervirales|Retroviridae|Orthoretrovirinae|Alpharetrovirus|Avian leukosis virus|Avian leukemia virus
lung08|contig_1765	X00255.1	91.93	285	22	1	38	321	813	529	1.26e-111	407	Viruses|Ortervirales|Retroviridae|Orthoretrovirinae|Gammaretrovirus|Feline leukemia virus|Feline sarcoma virus
lung08|contig_1776	KM209255.1	76.023	171	38	3	114	282	209	378	3.34e-23	113	Viruses|dsDNA viruses, no RNA stage|Caudovirales|Ackermannviridae|Aglimvirinae|Limestonevirus|unclassified Limestonevirus|Dickeya phage phiDP10.3
lung08|contig_1779	KM209277.1	89.941	169	17	0	93	261	1027	1195	5.22e-58	228	Viruses|dsDNA viruses, no RNA stage|Caudovirales|Ackermannviridae|Aglimvirinae|Limestonevirus|unclassified Limestonevirus|Dickeya phage phiDP23.1
lung08|contig_1786	AJ000889.1	64.948	291	102	0	21	311	291	1	6.24e-09	66.2	Viruses|ssRNA viruses|ssRNA positive-strand viruses, no DNA stage|Flaviviridae|Hepacivirus|Hepacivirus C
lung08|contig_1789	KR093640.1	74.375	160	34	2	118	274	3605	3450	6.13e-20	102	Viruses|dsDNA viruses, no RNA stage|Caudovirales|Siphoviridae|unclassified Siphoviridae|Moraxella phage Mcat16
lung08|contig_1810	KM209255.1	80	175	32	3	115	287	2640	2813	1.38e-33	147	Viruses|dsDNA viruses, no RNA stage|Caudovirales|Ackermannviridae|Aglimvirinae|Limestonevirus|unclassified Limestonevirus|Dickeya phage phiDP10.3
lung08|contig_1824	AY117144.1	81.405	242	45	0	174	415	488	247	1.69e-59	233	Viruses|ssRNA viruses|ssRNA positive-strand viruses, no DNA stage|Flaviviridae|Pestivirus|Pestivirus A|Bovine viral diarrhea virus 1
lung08|contig_1840	KM209277.1	79.394	165	34	0	40	204	1180	1344	4.61e-33	145	Viruses|dsDNA viruses, no RNA stage|Caudovirales|Ackermannviridae|Aglimvirinae|Limestonevirus|unclassified Limestonevirus|Dickeya phage phiDP23.1
lung08|contig_1888	AF191073.1	81.657	169	29	2	98	266	3073	2907	7.92e-37	158	Viruses|dsDNA viruses, no RNA stage|Herpesvirales|Herpesviridae|Betaherpesvirinae|Cytomegalovirus|Cercopithecine betaherpesvirus 5|Stealth virus 1
lung08|contig_1889	L13783.1	94.842	349	18	0	1	349	1145	1493	1.36e-154	549	Viruses|ssRNA viruses|ssRNA positive-strand viruses, no DNA stage|Flaviviridae|Pestivirus|Pestivirus A|Bovine viral diarrhea virus 1
lung08|contig_1892	AF191073.1	79.412	204	40	2	78	281	3107	2906	3.76e-41	172	Viruses|dsDNA viruses, no RNA stage|Herpesvirales|Herpesviridae|Betaherpesvirinae|Cytomegalovirus|Cercopithecine betaherpesvirus 5|Stealth virus 1
lung08|contig_1898	GU244497.1	70.717	321	85	1	142	453	451282	451602	3.21e-37	159	Viruses|dsDNA viruses, no RNA stage|Mimiviridae|Cafeteriavirus|Cafeteria roenbergensis virus|Cafeteria roenbergensis virus BV-PW1
lung08|contig_1930	M11841.1	76.8	125	28	1	14	137	3110	2986	9.52e-17	91.5	Viruses|Ortervirales|Retroviridae|Orthoretrovirinae|Betaretrovirus|Mason-Pfizer monkey virus|Simian retrovirus 1
lung08|contig_1953	JQ320376.1	97.255	255	7	0	302	556	1195	1449	5.18e-118	428	Viruses|ssDNA viruses|Parvoviridae|Densovirinae|unclassified Densovirinae|Blattella germanica densovirus-like virus
lung08|contig_1964	KM209277.1	91.358	162	14	0	105	266	1050	889	1.53e-58	230	Viruses|dsDNA viruses, no RNA stage|Caudovirales|Ackermannviridae|Aglimvirinae|Limestonevirus|unclassified Limestonevirus|Dickeya phage phiDP23.1
lung08|contig_1969	JX993988.1	78.922	408	84	2	191	597	5211	5617	6.38e-92	342	Viruses|ssRNA viruses|ssRNA positive-strand viruses, no DNA stage|Nidovirales|Coronaviridae|Coronavirinae|Betacoronavirus|Severe acute respiratory syndrome-related coronavirus|SARS coronavirus|Bat coronavirus Cp/Yunnan2011
lung08|contig_1976	KM209255.1	79.227	207	42	1	4	210	1764	1559	3e-42	176	Viruses|dsDNA viruses, no RNA stage|Caudovirales|Ackermannviridae|Aglimvirinae|Limestonevirus|unclassified Limestonevirus|Dickeya phage phiDP10.3
lung08|contig_1987	KM209277.1	88.235	119	14	0	175	293	1002	884	3.2e-35	152	Viruses|dsDNA viruses, no RNA stage|Caudovirales|Ackermannviridae|Aglimvirinae|Limestonevirus|unclassified Limestonevirus|Dickeya phage phiDP23.1
lung08|contig_1997	X12707.1	73.869	199	47	3	241	435	2392	2589	5.08e-24	116	Viruses|Ortervirales|Retroviridae|Orthoretrovirinae|Alpharetrovirus|Avian leukosis virus|Avian erythroblastosis virus
lung08|contig_1998	AY397620.1	89.904	208	20	1	145	352	223	17	1.32e-72	277	Viruses|dsRNA viruses|Reoviridae|Sedoreovirinae|Orbivirus|Bluetongue virus
lung08|contig_2008	AY117144.1	92.308	221	17	0	156	376	456	236	4.04e-86	322	Viruses|ssRNA viruses|ssRNA positive-strand viruses, no DNA stage|Flaviviridae|Pestivirus|Pestivirus A|Bovine viral diarrhea virus 1
lung08|contig_2025	KM209277.1	82.022	178	32	0	174	351	1118	1295	9.25e-43	178	Viruses|dsDNA viruses, no RNA stage|Caudovirales|Ackermannviridae|Aglimvirinae|Limestonevirus|unclassified Limestonevirus|Dickeya phage phiDP23.1
lung08|contig_2032	KR921745.1	71.429	119	28	2	51	166	626417	626532	7.37e-07	59	Viruses|unclassified viruses|Mollivirus sibericum
lung08|contig_2060	AF065756.1	73.148	108	29	0	164	271	30	137	1.34e-08	64.4	Viruses|dsDNA viruses, no RNA stage|Herpesvirales|Herpesviridae|Betaherpesvirinae|Cytomegalovirus|Cercopithecine betaherpesvirus 5|Stealth virus 1
lung08|contig_2091	KM209255.1	81.132	212	35	3	39	245	2639	2850	2.11e-47	194	Viruses|dsDNA viruses, no RNA stage|Caudovirales|Ackermannviridae|Aglimvirinae|Limestonevirus|unclassified Limestonevirus|Dickeya phage phiDP10.3
lung08|contig_2100	KM209255.1	81.871	171	31	0	29	199	1151	981	4.07e-40	168	Viruses|dsDNA viruses, no RNA stage|Caudovirales|Ackermannviridae|Aglimvirinae|Limestonevirus|unclassified Limestonevirus|Dickeya phage phiDP10.3
lung08|contig_2116	KM209255.1	82.609	207	34	2	35	240	1764	1559	6.16e-51	205	Viruses|dsDNA viruses, no RNA stage|Caudovirales|Ackermannviridae|Aglimvirinae|Limestonevirus|unclassified Limestonevirus|Dickeya phage phiDP10.3
lung08|contig_2137	AF191073.1	78.818	203	41	2	38	240	2907	3107	5.41e-39	165	Viruses|dsDNA viruses, no RNA stage|Herpesvirales|Herpesviridae|Betaherpesvirinae|Cytomegalovirus|Cercopithecine betaherpesvirus 5|Stealth virus 1
lung08|contig_2142	KM209255.1	71.918	146	41	0	53	198	3484	3629	5.95e-13	78.8	Viruses|dsDNA viruses, no RNA stage|Caudovirales|Ackermannviridae|Aglimvirinae|Limestonevirus|unclassified Limestonevirus|Dickeya phage phiDP10.3
lung08|contig_2146	KM209255.1	89.941	169	17	0	159	327	2500	2332	5.31e-58	228	Viruses|dsDNA viruses, no RNA stage|Caudovirales|Ackermannviridae|Aglimvirinae|Limestonevirus|unclassified Limestonevirus|Dickeya phage phiDP10.3
lung08|contig_2153	KM209255.1	82.143	196	35	0	5	200	3224	3419	3.51e-48	196	Viruses|dsDNA viruses, no RNA stage|Caudovirales|Ackermannviridae|Aglimvirinae|Limestonevirus|unclassified Limestonevirus|Dickeya phage phiDP10.3
lung08|contig_2166	KM209255.1	81.143	175	32	1	7	180	1733	1559	1.89e-38	163	Viruses|dsDNA viruses, no RNA stage|Caudovirales|Ackermannviridae|Aglimvirinae|Limestonevirus|unclassified Limestonevirus|Dickeya phage phiDP10.3
lung08|contig_2179	AF191073.1	85.714	203	26	3	75	276	2907	3107	6.56e-57	224	Viruses|dsDNA viruses, no RNA stage|Herpesvirales|Herpesviridae|Betaherpesvirinae|Cytomegalovirus|Cercopithecine betaherpesvirus 5|Stealth virus 1
lung08|contig_2196	KM209255.1	82.258	124	20	2	128	250	3738	3616	7.29e-25	118	Viruses|dsDNA viruses, no RNA stage|Caudovirales|Ackermannviridae|Aglimvirinae|Limestonevirus|unclassified Limestonevirus|Dickeya phage phiDP10.3
spleen08|contig_17	M16266.1	76.705	176	32	3	102	271	449	277	2.82e-27	127	Viruses|Ortervirales|Retroviridae|Orthoretrovirinae|Alpharetrovirus|unclassified Alpharetrovirus|Avian sarcoma virus
spleen08|contig_19	KR011276.1	81.188	101	18	1	1	100	126108	126208	3.27e-17	93.3	Viruses|dsDNA viruses, no RNA stage|Herpesvirales|Herpesviridae|Alphaherpesvirinae|Simplexvirus|Human alphaherpesvirus 1
spleen08|contig_121	EU410304.1	99.747	396	1	0	1	396	82775	82380	0	710	Viruses|dsDNA viruses, no RNA stage|Poxviridae|Chordopoxvirinae|Orthopoxvirus|Vaccinia virus|Vaccinia virus GLV-1h68
spleen08|contig_162	MF289414.1	86.667	105	11	2	132	234	12279	12176	7.27e-26	122	Viruses|ssRNA viruses|ssRNA negative-strand viruses|Bunyavirales|Nairoviridae|Orthonairovirus|Crimean-Congo hemorrhagic fever orthonairovirus
spleen08|contig_200	JQ951956.1	70.122	164	43	2	191	351	683	523	1.08e-10	71.6	Viruses|Ortervirales|Retroviridae|Orthoretrovirinae|Gammaretrovirus|Mammalian gammaretrovirus group|unclassified Mammalian gammaretrovirus|Bat gammaretrovirus|Megaderma lyra retrovirus
spleen08|contig_227	KY094066.1	86.711	301	31	3	101	394	8616	8318	5.32e-97	358	Viruses|dsDNA viruses, no RNA stage|Poxviridae|Chordopoxvirinae|unclassified Chordopoxvirinae|BeAn 58058 virus
spleen08|contig_244	EU078592.1	100	407	0	0	93	499	444	850	0	735	Viruses|dsDNA viruses, no RNA stage|Caudovirales|Siphoviridae|Lambdavirus|Escherichia virus Lambda|Enterobacteria phage DE3
spleen08|contig_254	KY094066.1	87.919	298	35	1	146	442	8319	8616	3.9e-101	372	Viruses|dsDNA viruses, no RNA stage|Poxviridae|Chordopoxvirinae|unclassified Chordopoxvirinae|BeAn 58058 virus
spleen08|contig_261	AB818696.1	70.234	299	82	4	85	381	808	1101	1.57e-27	127	Viruses|Ortervirales|Retroviridae|Orthoretrovirinae|Gammaretrovirus|Feline leukemia virus
spleen08|contig_267	KM209255.1	93.519	216	14	0	195	410	2760	2545	9.4e-88	327	Viruses|dsDNA viruses, no RNA stage|Caudovirales|Ackermannviridae|Aglimvirinae|Limestonevirus|unclassified Limestonevirus|Dickeya phage phiDP10.3
spleen08|contig_273	AF067478.1	73.148	108	24	3	18	122	40	145	9.96e-06	55.4	Viruses|unclassified viruses|Stealth virus 4
spleen08|contig_295	DQ838494.1	90.045	221	18	2	180	399	7430	7213	6.03e-78	295	Viruses|Ortervirales|Retroviridae|Orthoretrovirinae|Betaretrovirus|Jaagsiekte sheep retrovirus
spleen08|contig_308	LT906555.1	71.13	239	65	4	62	298	949777	949541	5.59e-21	105	Viruses|dsDNA viruses, no RNA stage|Phycodnaviridae|unclassified Phycodnaviridae|Orpheovirus IHUMI-LCC2
spleen08|contig_372	KU746283.1	96.61	118	4	0	300	417	233	116	4.09e-48	196	Viruses|ssRNA viruses|ssRNA negative-strand viruses|Arenaviridae|Mammarenavirus|Guanarito mammarenavirus
spleen08|contig_420	HM004432.1	67.231	650	196	7	7	646	7502	8144	1.01e-47	196	Viruses|dsDNA viruses, no RNA stage|Phycodnaviridae|Prasinovirus|unclassified Prasinovirus|Bathycoccus sp. RCC1105 virus BpV|Bathycoccus sp. RCC1105 virus BpV1
spleen08|contig_466	KP317931.1	78.322	143	31	0	203	345	4773	4915	8.69e-25	118	Viruses|ssRNA viruses|ssRNA negative-strand viruses|Mononegavirales|Pneumoviridae|Orthopneumovirus|Human orthopneumovirus
spleen08|contig_472	HM133903.1	78.652	267	49	4	1	265	132965	132705	1.47e-53	214	Viruses|dsDNA viruses, no RNA stage|Poxviridae|Chordopoxvirinae|Parapoxvirus|Orf virus
spleen08|contig_523	L13783.1	82.418	455	80	0	87	541	1493	1039	9.45e-128	461	Viruses|ssRNA viruses|ssRNA positive-strand viruses, no DNA stage|Flaviviridae|Pestivirus|Pestivirus A|Bovine viral diarrhea virus 1
spleen08|contig_589	KM209255.1	98.157	217	4	0	1	217	1559	1775	9.03e-102	374	Viruses|dsDNA viruses, no RNA stage|Caudovirales|Ackermannviridae|Aglimvirinae|Limestonevirus|unclassified Limestonevirus|Dickeya phage phiDP10.3
spleen08|contig_613	L13783.1	82.254	355	63	0	1	355	1357	1003	1.66e-96	356	Viruses|ssRNA viruses|ssRNA positive-strand viruses, no DNA stage|Flaviviridae|Pestivirus|Pestivirus A|Bovine viral diarrhea virus 1
spleen08|contig_654	K02606.1	80.588	170	16	2	31	198	751	597	6.84e-39	165	Viruses|dsDNA viruses, no RNA stage|Polyomaviridae|Betapolyomavirus|Macaca mulatta polyomavirus 1
spleen08|contig_673	S75223.1	100	102	0	0	216	317	102	1	8.56e-45	185	Viruses|Ortervirales|Retroviridae|Orthoretrovirinae|Betaretrovirus|Mouse mammary tumor virus
spleen08|contig_676	AF053745.1	88.35	103	12	0	254	356	761	659	4.01e-29	132	Viruses|Ortervirales|Retroviridae|Orthoretrovirinae|Gammaretrovirus|Murine leukemia virus|unclassified Murine leukemia virus|Mus dunni endogenous virus
spleen08|contig_745	KY684085.1	72.535	142	37	2	262	402	246112	245972	5.3e-11	73.4	Viruses|dsDNA viruses, no RNA stage|Mimiviridae|unclassified Mimiviridae|Klosneuvirinae|Indivirus|Indivirus ILV1
spleen08|contig_751	KF147891.1	73.065	323	75	7	1264	1580	35896	35580	7.68e-40	170	Viruses|dsDNA viruses, no RNA stage|Caudovirales|Myoviridae|unclassified Myoviridae|Pseudomonas phage PaBG
spleen08|contig_782	AJ000891.1	79.31	116	24	0	9	124	175	290	7.02e-20	102	Viruses|ssRNA viruses|ssRNA positive-strand viruses, no DNA stage|Flaviviridae|Hepacivirus|Hepacivirus C
spleen08|contig_845	KM209255.1	89.96	249	24	1	154	401	3168	3416	2.93e-89	333	Viruses|dsDNA viruses, no RNA stage|Caudovirales|Ackermannviridae|Aglimvirinae|Limestonevirus|unclassified Limestonevirus|Dickeya phage phiDP10.3
spleen08|contig_872	KY684108.1	66.667	312	102	2	170	480	326199	325889	2.12e-15	87.8	Viruses|dsDNA viruses, no RNA stage|Mimiviridae|unclassified Mimiviridae|Klosneuvirinae|Klosneuvirus|Klosneuvirus KNV1
spleen08|contig_881	AB972431.1	97.087	103	3	0	446	548	1	103	6.79e-41	172	Viruses|ssRNA viruses|ssRNA negative-strand viruses|Arenaviridae|Mammarenavirus|Luna mammarenavirus
spleen08|contig_921	KM209255.1	73.571	140	14	3	382	499	194	332	4.59e-17	93.3	Viruses|dsDNA viruses, no RNA stage|Caudovirales|Ackermannviridae|Aglimvirinae|Limestonevirus|unclassified Limestonevirus|Dickeya phage phiDP10.3
spleen08|contig_937	KY038943.1	86.441	118	16	0	188	305	2	119	1.08e-31	141	Viruses|ssRNA viruses|ssRNA positive-strand viruses, no DNA stage|Luteoviridae|Polerovirus|unclassified Polerovirus|Tobacco virus 2
spleen08|contig_948	KY094066.1	87.291	299	34	2	111	405	8616	8318	1.63e-98	363	Viruses|dsDNA viruses, no RNA stage|Poxviridae|Chordopoxvirinae|unclassified Chordopoxvirinae|BeAn 58058 virus
spleen08|contig_962	AF104025.1	81.529	314	16	2	1	272	1265	952	4.73e-90	334	Viruses|ssRNA viruses|ssRNA positive-strand viruses, no DNA stage|Flaviviridae|Pestivirus|Pestivirus B|Bovine viral diarrhea virus 2
spleen08|contig_994	AF067478.1	75	116	24	4	273	386	24	136	5.35e-09	66.2	Viruses|unclassified viruses|Stealth virus 4
spleen08|contig_1017	KY094066.1	81.788	302	43	2	246	535	8315	8616	6.64e-79	298	Viruses|dsDNA viruses, no RNA stage|Poxviridae|Chordopoxvirinae|unclassified Chordopoxvirinae|BeAn 58058 virus
spleen08|contig_1023	MF289414.1	89.552	134	11	2	249	380	12176	12308	1.32e-41	174	Viruses|ssRNA viruses|ssRNA negative-strand viruses|Bunyavirales|Nairoviridae|Orthonairovirus|Crimean-Congo hemorrhagic fever orthonairovirus
spleen08|contig_1069	KJ645900.1	76.923	117	22	3	55	167	167353	167238	2.4e-13	80.6	Viruses|dsDNA viruses, no RNA stage|Phycodnaviridae|unclassified Phycodnaviridae|Aureococcus anophagefferens virus
spleen08|contig_1141	AF191073.1	82.353	170	30	0	34	203	2753	2922	4.39e-41	172	Viruses|dsDNA viruses, no RNA stage|Herpesvirales|Herpesviridae|Betaherpesvirinae|Cytomegalovirus|Cercopithecine betaherpesvirus 5|Stealth virus 1
spleen08|contig_1180	V01170.1	83.77	382	62	0	123	504	2756	2375	1.49e-112	410	Viruses|Ortervirales|Retroviridae|Orthoretrovirinae|Alpharetrovirus|Y73 sarcoma virus
spleen08|contig_1218	KU749311.1	73.077	130	31	2	121	248	46003	45876	8.43e-11	71.6	Viruses|dsDNA viruses, no RNA stage|Poxviridae|Chordopoxvirinae|Orthopoxvirus|Volepox virus
spleen08|contig_1265	KU746283.1	99.333	150	1	0	185	334	230	81	2.73e-69	266	Viruses|ssRNA viruses|ssRNA negative-strand viruses|Arenaviridae|Mammarenavirus|Guanarito mammarenavirus
spleen08|contig_1272	U75698.1	75.49	102	17	3	2	97	137484	137385	5.62e-09	66.2	Viruses|dsDNA viruses, no RNA stage|Herpesvirales|Herpesviridae|Gammaherpesvirinae|Rhadinovirus|Human gammaherpesvirus 8|Human herpesvirus 8 type M
spleen08|contig_1358	KM209255.1	78.333	180	38	1	166	345	3436	3258	6.1e-33	145	Viruses|dsDNA viruses, no RNA stage|Caudovirales|Ackermannviridae|Aglimvirinae|Limestonevirus|unclassified Limestonevirus|Dickeya phage phiDP10.3
spleen08|contig_1386	KY742649.2	83.41	217	26	6	86	293	39445	39660	5.42e-53	212	Viruses|dsDNA viruses, no RNA stage|Caudovirales|Podoviridae|Nonanavirus|unclassified Nonanavirus|Proteus phage VB_PmiS-Isfahan
spleen08|contig_1411	KY348373.1	100	265	0	0	1	265	226048	225784	2.39e-133	479	Viruses|dsDNA viruses, no RNA stage|Herpesvirales|Herpesviridae|Betaherpesvirinae|Muromegalovirus|Murid betaherpesvirus 1
spleen08|contig_1438	KJ566591.2	75.49	102	22	1	1	99	43491	43390	3.83e-10	69.8	Viruses|dsDNA viruses, no RNA stage|Herpesvirales|Herpesviridae|Alphaherpesvirinae|Simplexvirus|Macacine alphaherpesvirus 1
spleen08|contig_1458	MF185731.1	97.004	267	8	0	165	431	38388	38654	1.47e-123	446	Viruses|dsDNA viruses, no RNA stage|Caudovirales|Siphoviridae|Amigovirus|unclassified Amigovirus|Arthrobacter phage Molivia
spleen08|contig_1524	JQ679013.1	87.571	177	22	0	190	366	2443	2267	1.04e-55	221	Viruses|ssRNA viruses|ssRNA positive-strand viruses, no DNA stage|Hepeviridae|Orthohepevirus|Orthohepevirus A|Hepatitis E virus
spleen08|contig_1563	KM209255.1	89.494	257	27	0	92	348	1357	1101	4.13e-92	342	Viruses|dsDNA viruses, no RNA stage|Caudovirales|Ackermannviridae|Aglimvirinae|Limestonevirus|unclassified Limestonevirus|Dickeya phage phiDP10.3
spleen08|contig_1566	HM133903.1	83.729	295	47	1	14	308	132705	132998	2.44e-83	313	Viruses|dsDNA viruses, no RNA stage|Poxviridae|Chordopoxvirinae|Parapoxvirus|Orf virus
spleen08|contig_1607	KP317931.1	74.286	105	26	1	63	167	4950	4847	1.34e-08	64.4	Viruses|ssRNA viruses|ssRNA negative-strand viruses|Mononegavirales|Pneumoviridae|Orthopneumovirus|Human orthopneumovirus
spleen08|contig_1615	KJ645900.1	66.594	458	149	4	11	466	121605	121150	8.59e-26	122	Viruses|dsDNA viruses, no RNA stage|Phycodnaviridae|unclassified Phycodnaviridae|Aureococcus anophagefferens virus
spleen08|contig_1660	AP017458.1	71.053	190	49	3	228	417	126167	126350	2.43e-15	87.8	Viruses|dsDNA viruses, no RNA stage|Herpesvirales|Herpesviridae|Gammaherpesvirinae|Rhadinovirus|Human gammaherpesvirus 8
spleen08|contig_1716	AM231627.1	93.182	220	15	0	3	222	751	970	2.62e-88	329	Viruses|ssRNA viruses|ssRNA positive-strand viruses, no DNA stage|Flaviviridae|Pestivirus|Pestivirus A|Bovine viral diarrhea virus 1
spleen08|contig_1750	J02087.1	85.011	467	62	2	3	469	1499	1041	2.42e-147	526	Viruses|Ortervirales|Retroviridae|Orthoretrovirinae|Gammaretrovirus|Feline leukemia virus|Gardner-Arnstein feline leukemia oncovirus B
spleen08|contig_1764	DQ115822.1	75.728	103	25	0	282	384	1006	1108	4.35e-11	73.4	Viruses|dsDNA viruses, no RNA stage|Caudovirales|Myoviridae|unclassified Myoviridae|Cyanobacteria phage AS-1
spleen08|contig_1816	KM209255.1	91.176	136	12	0	202	337	1449	1584	5.65e-47	192	Viruses|dsDNA viruses, no RNA stage|Caudovirales|Ackermannviridae|Aglimvirinae|Limestonevirus|unclassified Limestonevirus|Dickeya phage phiDP10.3
spleen08|contig_1861	KM359505.1	71.691	272	71	3	27	295	188698	188966	3.42e-30	136	Viruses|dsDNA viruses, no RNA stage|Caudovirales|Myoviridae|unclassified Myoviridae|Prochlorococcus phage P-TIM68
spleen08|contig_1870	MF289414.1	90	110	8	2	219	326	12259	12151	3.21e-32	143	Viruses|ssRNA viruses|ssRNA negative-strand viruses|Bunyavirales|Nairoviridae|Orthonairovirus|Crimean-Congo hemorrhagic fever orthonairovirus
spleen08|contig_1925	AH002320.2	75.776	161	39	0	126	286	3657	3817	8.35e-24	114	Viruses|Ortervirales|Retroviridae|Orthoretrovirinae|Alpharetrovirus|Rous sarcoma virus
spleen08|contig_1965	MF289414.1	87.619	105	10	2	282	384	12279	12176	6.64e-27	125	Viruses|ssRNA viruses|ssRNA negative-strand viruses|Bunyavirales|Nairoviridae|Orthonairovirus|Crimean-Congo hemorrhagic fever orthonairovirus
spleen08|contig_1990	Z23152.1	90.625	160	15	0	164	323	602	443	7.78e-56	221	Viruses|Ortervirales|Retroviridae|Orthoretrovirinae|Gammaretrovirus|Kirsten murine sarcoma virus
spleen08|contig_2058	AF104025.1	89.276	373	35	1	1	373	1294	927	1.06e-137	493	Viruses|ssRNA viruses|ssRNA positive-strand viruses, no DNA stage|Flaviviridae|Pestivirus|Pestivirus B|Bovine viral diarrhea virus 2
spleen08|contig_2082	KU746283.1	98.45	129	2	0	19	147	156	28	8.97e-57	224	Viruses|ssRNA viruses|ssRNA negative-strand viruses|Arenaviridae|Mammarenavirus|Guanarito mammarenavirus
spleen08|contig_2196	M11841.1	73.881	134	35	0	42	175	753	620	1.37e-14	84.2	Viruses|Ortervirales|Retroviridae|Orthoretrovirinae|Betaretrovirus|Mason-Pfizer monkey virus|Simian retrovirus 1
spleen08|contig_2284	M25762.1	93.617	141	9	0	66	206	1421	1561	1.12e-53	214	Viruses|Ortervirales|Retroviridae|Orthoretrovirinae|Gammaretrovirus|Feline leukemia virus
spleen08|contig_2293	AJ000889.1	75.41	183	43	2	136	317	109	290	1.99e-25	120	Viruses|ssRNA viruses|ssRNA positive-strand viruses, no DNA stage|Flaviviridae|Hepacivirus|Hepacivirus C
spleen08|contig_2296	AJ000889.1	74.545	165	42	0	32	196	270	106	4e-22	109	Viruses|ssRNA viruses|ssRNA positive-strand viruses, no DNA stage|Flaviviridae|Hepacivirus|Hepacivirus C
spleen08|contig_2393	KM209277.1	91.954	174	14	0	107	280	1336	1163	4.31e-65	251	Viruses|dsDNA viruses, no RNA stage|Caudovirales|Ackermannviridae|Aglimvirinae|Limestonevirus|unclassified Limestonevirus|Dickeya phage phiDP23.1
spleen08|contig_2572	LC193725.1	100	422	0	0	149	570	13214	13635	0	762	Viruses|dsDNA viruses, no RNA stage|Herpesvirales|Herpesviridae|Alphaherpesvirinae|Varicellovirus|Equid alphaherpesvirus 1
spleen08|contig_2575	AJ000891.1	77.835	194	41	2	74	266	290	98	4.17e-34	149	Viruses|ssRNA viruses|ssRNA positive-strand viruses, no DNA stage|Flaviviridae|Hepacivirus|Hepacivirus C
spleen08|contig_2608	Z35638.1	100	198	0	0	176	373	1365	1168	5.03e-97	358	Viruses|ssDNA viruses|Microviridae|Bullavirinae|Phix174microvirus|Escherichia virus phiX174
spleen08|contig_2660	M80675.1	74.219	384	96	1	137	517	1607	1990	1.33e-62	244	Viruses|Ortervirales|Retroviridae|unclassified Retroviridae|AKT8 retrovirus
spleen08|contig_2670	AJ000891.1	80.189	106	19	2	119	223	290	186	3.32e-16	89.7	Viruses|ssRNA viruses|ssRNA positive-strand viruses, no DNA stage|Flaviviridae|Hepacivirus|Hepacivirus C
spleen08|contig_2673	AF221065.1	79.57	186	38	0	93	278	5086	4901	5.28e-39	165	Viruses|Ortervirales|Retroviridae|Orthoretrovirinae|Gammaretrovirus|Murine leukemia virus|unclassified Murine leukemia virus|DG-75 Murine leukemia virus
spleen08|contig_2808	AJ000889.1	79.545	220	45	0	37	256	221	2	1.49e-47	194	Viruses|ssRNA viruses|ssRNA positive-strand viruses, no DNA stage|Flaviviridae|Hepacivirus|Hepacivirus C
spleen08|contig_2826	KM209277.1	97.475	198	5	0	93	290	1089	892	4.93e-90	334	Viruses|dsDNA viruses, no RNA stage|Caudovirales|Ackermannviridae|Aglimvirinae|Limestonevirus|unclassified Limestonevirus|Dickeya phage phiDP23.1
spleen08|contig_2864	AJ000892.1	80.392	102	20	0	168	269	168	269	8.91e-18	95.1	Viruses|ssRNA viruses|ssRNA positive-strand viruses, no DNA stage|Flaviviridae|Hepacivirus|Hepacivirus C
spleen08|contig_3019	KU682439.2	67.879	165	51	1	8	170	4074	4238	2.67e-06	57.2	Viruses|dsDNA viruses, no RNA stage|Caudovirales|Myoviridae|unclassified Myoviridae|Stenotrophomonas phage vB_SmaS-DLP_6
spleen08|contig_3207	AY117145.1	94.702	151	8	0	117	267	750	900	1.1e-60	237	Viruses|ssRNA viruses|ssRNA positive-strand viruses, no DNA stage|Flaviviridae|Pestivirus|Pestivirus A|Bovine viral diarrhea virus 1
spleen08|contig_3340	KT820662.1	68.862	167	48	2	86	250	183733	183569	4.7e-08	62.6	Viruses|dsDNA viruses, no RNA stage|Phycodnaviridae|unclassified Phycodnaviridae|Chrysochromulina ericina virus
spleen08|contig_3486	X02759.1	81.169	154	29	0	182	335	900	1053	1.53e-33	147	Viruses|Ortervirales|Retroviridae|Orthoretrovirinae|Gammaretrovirus|Reticuloendotheliosis virus
lung09|contig_15	AF065698.1	83.398	259	38	3	1	258	118	372	1.78e-68	264	Viruses|dsDNA viruses, no RNA stage|Herpesvirales|Herpesviridae|Betaherpesvirinae|Cytomegalovirus|Cercopithecine betaherpesvirus 5|Stealth virus 1
lung09|contig_21	KY094066.1	85.938	128	18	0	1	128	8445	8318	3.08e-34	150	Viruses|dsDNA viruses, no RNA stage|Poxviridae|Chordopoxvirinae|unclassified Chordopoxvirinae|BeAn 58058 virus
lung09|contig_31	V01541.1	92.308	156	12	0	123	278	2779	2934	8.58e-58	228	Viruses|Ortervirales|Retroviridae|Orthoretrovirinae|Gammaretrovirus|unclassified Gammaretrovirus|Abelson murine leukemia virus
lung09|contig_54	AJ289710.2	74.79	238	46	4	241	467	3225	3459	1.92e-35	154	Viruses|Ortervirales|Retroviridae|unclassified Retroviridae|Human endogenous retroviruses|Human endogenous retrovirus H|HERV-H/env60
lung09|contig_59	AB047240.1	86.777	242	29	3	1	241	10697	10458	6.51e-74	282	Viruses|Ortervirales|Retroviridae|unclassified Retroviridae|Human endogenous retroviruses|Human endogenous retrovirus K|Human endogenous retrovirus HERV-K(II)
lung09|contig_62	M10035.1	87.912	182	22	0	392	573	434	253	5.54e-58	230	Viruses|Ortervirales|Retroviridae|Orthoretrovirinae|Gammaretrovirus|Moloney murine sarcoma virus
lung09|contig_74	KY110734.1	72.519	131	34	2	314	443	659668	659797	2.39e-09	68	Viruses|dsDNA viruses, no RNA stage|Mimiviridae|Mimivirus|Acanthamoeba polyphaga mimivirus|Saudi moumouvirus
lung09|contig_80	S69372.1	69.841	126	38	0	264	389	782	907	3.28e-06	57.2	Viruses|Ortervirales|Retroviridae|Orthoretrovirinae|Alpharetrovirus|Avian leukosis virus|Rous-associated virus type 1
lung09|contig_89	V01170.1	76.557	273	58	2	66	338	1475	1209	1.26e-49	201	Viruses|Ortervirales|Retroviridae|Orthoretrovirinae|Alpharetrovirus|Y73 sarcoma virus
lung09|contig_96	KY094066.1	90.152	132	13	0	324	455	8616	8485	3.88e-43	179	Viruses|dsDNA viruses, no RNA stage|Poxviridae|Chordopoxvirinae|unclassified Chordopoxvirinae|BeAn 58058 virus
lung09|contig_100	U27241.1	92.233	103	8	0	1027	1129	1065	1167	4.32e-34	150	Viruses|Ortervirales|Retroviridae|unclassified Retroviridae|Human endogenous retroviruses|Human endogenous retrovirus
lung09|contig_104	KY094066.1	80.859	256	44	4	491	742	8333	8587	1.51e-57	228	Viruses|dsDNA viruses, no RNA stage|Poxviridae|Chordopoxvirinae|unclassified Chordopoxvirinae|BeAn 58058 virus
lung09|contig_110	D00735.1	83.019	106	18	0	409	514	1059	954	1.74e-22	111	Viruses|dsDNA viruses, no RNA stage|Papillomaviridae|Firstpapillomavirinae|Alphapapillomavirus|Alphapapillomavirus 9|Human papillomavirus type 16
lung09|contig_117	D00735.1	70.681	191	36	6	933	1108	1044	859	5.2e-14	84.2	Viruses|dsDNA viruses, no RNA stage|Papillomaviridae|Firstpapillomavirinae|Alphapapillomavirus|Alphapapillomavirus 9|Human papillomavirus type 16
lung09|contig_122	KT982173.1	74.257	101	25	1	1162	1262	269	170	1.93e-07	62.6	Viruses|Ortervirales|Retroviridae|Orthoretrovirinae|Lentivirus|Human immunodeficiency virus 1
lung09|contig_123	K01643.1	86.42	162	22	0	234	395	2599	2438	2.17e-47	194	Viruses|Ortervirales|Retroviridae|Orthoretrovirinae|Gammaretrovirus|Feline leukemia virus|Feline sarcoma virus
lung09|contig_129	AB898927.1	77.444	133	30	0	152	284	1993	1861	5.28e-21	105	Viruses|Ortervirales|Retroviridae|Orthoretrovirinae|Gammaretrovirus|Feline leukemia virus
lung09|contig_149	KY094066.1	86.452	155	21	0	2225	2379	8318	8472	4.48e-44	185	Viruses|dsDNA viruses, no RNA stage|Poxviridae|Chordopoxvirinae|unclassified Chordopoxvirinae|BeAn 58058 virus
lung09|contig_153	AF065698.1	86.822	258	28	3	44	298	325	71	1.74e-80	304	Viruses|dsDNA viruses, no RNA stage|Herpesvirales|Herpesviridae|Betaherpesvirinae|Cytomegalovirus|Cercopithecine betaherpesvirus 5|Stealth virus 1
lung09|contig_160	X12707.1	86.387	191	26	0	264	454	4397	4207	9.91e-58	228	Viruses|Ortervirales|Retroviridae|Orthoretrovirinae|Alpharetrovirus|Avian leukosis virus|Avian erythroblastosis virus
lung09|contig_173	K01643.1	84.615	143	22	0	123	265	2443	2301	2.95e-37	159	Viruses|Ortervirales|Retroviridae|Orthoretrovirinae|Gammaretrovirus|Feline leukemia virus|Feline sarcoma virus
lung09|contig_177	KT982185.1	86.441	177	20	1	4	180	475	647	4.8e-52	210	Viruses|Ortervirales|Retroviridae|Orthoretrovirinae|Lentivirus|Human immunodeficiency virus 1
lung09|contig_184	KY094066.1	76.293	232	37	2	380	593	8619	8388	1.61e-42	178	Viruses|dsDNA viruses, no RNA stage|Poxviridae|Chordopoxvirinae|unclassified Chordopoxvirinae|BeAn 58058 virus
lung09|contig_185	KY094066.1	85.965	285	39	1	238	522	8328	8611	1.04e-88	331	Viruses|dsDNA viruses, no RNA stage|Poxviridae|Chordopoxvirinae|unclassified Chordopoxvirinae|BeAn 58058 virus
lung09|contig_188	D00735.1	78.992	119	24	1	385	502	938	1056	1.92e-18	98.7	Viruses|dsDNA viruses, no RNA stage|Papillomaviridae|Firstpapillomavirinae|Alphapapillomavirus|Alphapapillomavirus 9|Human papillomavirus type 16
lung09|contig_195	M92847.1	83.893	149	24	0	188	336	1494	1346	1.42e-37	161	Viruses|Ortervirales|Retroviridae|Orthoretrovirinae|Alpharetrovirus|unclassified Alpharetrovirus|Avian retrovirus
lung09|contig_209	AJ289710.2	90.588	255	22	2	324	577	3206	3459	5.09e-93	345	Viruses|Ortervirales|Retroviridae|unclassified Retroviridae|Human endogenous retroviruses|Human endogenous retrovirus H|HERV-H/env60
lung09|contig_226	KY766069.1	76.364	110	26	0	929	1038	10889	10998	1.71e-13	82.4	Viruses|ssRNA viruses|ssRNA positive-strand viruses, no DNA stage|Flaviviridae|Flavivirus|Zika virus
lung09|contig_228	KY094066.1	86.307	241	31	2	1	240	8555	8316	1.18e-72	279	Viruses|dsDNA viruses, no RNA stage|Poxviridae|Chordopoxvirinae|unclassified Chordopoxvirinae|BeAn 58058 virus
lung09|contig_243	S52495.1	78.371	356	72	4	31	384	46	398	3.84e-74	282	Viruses|unclassified bacterial viruses|Phage 16
lung09|contig_247	V01541.1	79.006	181	38	0	120	300	2594	2414	4.46e-36	156	Viruses|Ortervirales|Retroviridae|Orthoretrovirinae|Gammaretrovirus|unclassified Gammaretrovirus|Abelson murine leukemia virus
lung09|contig_252	M10455.1	77.143	210	45	1	92	298	1517	1726	8.2e-38	161	Viruses|Ortervirales|Retroviridae|Orthoretrovirinae|Alpharetrovirus|UR2 sarcoma virus
lung09|contig_254	AF067477.1	77.561	205	41	3	5	209	226	27	1.26e-35	154	Viruses|unclassified viruses|Stealth virus 4
lung09|contig_257	KM209255.1	85.083	181	26	1	91	271	1615	1436	9.1e-50	201	Viruses|dsDNA viruses, no RNA stage|Caudovirales|Ackermannviridae|Aglimvirinae|Limestonevirus|unclassified Limestonevirus|Dickeya phage phiDP10.3
lung09|contig_267	KY094066.1	86.982	169	22	0	5	173	8443	8611	4.04e-51	206	Viruses|dsDNA viruses, no RNA stage|Poxviridae|Chordopoxvirinae|unclassified Chordopoxvirinae|BeAn 58058 virus
lung09|contig_268	U37066.1	84.459	148	21	1	562	707	3819	3672	1.47e-37	161	Viruses|Ortervirales|Retroviridae|unclassified Retroviridae|Human endogenous retroviruses|Human endogenous retrovirus
lung09|contig_270	D00735.1	80.469	128	24	1	41	167	927	1054	6.75e-23	114	Viruses|dsDNA viruses, no RNA stage|Papillomaviridae|Firstpapillomavirinae|Alphapapillomavirus|Alphapapillomavirus 9|Human papillomavirus type 16
lung09|contig_276	AF191073.1	80	250	48	2	66	315	3107	2860	4.21e-55	219	Viruses|dsDNA viruses, no RNA stage|Herpesvirales|Herpesviridae|Betaherpesvirinae|Cytomegalovirus|Cercopithecine betaherpesvirus 5|Stealth virus 1
lung09|contig_280	KY094066.1	84.158	101	16	0	1	101	8515	8615	2.6e-22	111	Viruses|dsDNA viruses, no RNA stage|Poxviridae|Chordopoxvirinae|unclassified Chordopoxvirinae|BeAn 58058 virus
lung09|contig_289	KY094066.1	89.216	102	10	1	1	102	8515	8615	1.74e-28	131	Viruses|dsDNA viruses, no RNA stage|Poxviridae|Chordopoxvirinae|unclassified Chordopoxvirinae|BeAn 58058 virus
lung09|contig_291	U27241.1	89.683	126	9	2	402	525	1057	1180	3.23e-38	163	Viruses|Ortervirales|Retroviridae|unclassified Retroviridae|Human endogenous retroviruses|Human endogenous retrovirus
lung09|contig_292	X03711.1	73.109	119	32	0	162	280	1918	2036	1.2e-10	71.6	Viruses|Ortervirales|Retroviridae|Orthoretrovirinae|Gammaretrovirus|Hardy-Zuckerman feline sarcoma virus|Feline sarcoma virus (STRAIN HARDY-ZUCKERMAN 4)
lung09|contig_293	Z35638.1	75.641	390	72	10	39	409	1606	1221	6.3e-65	251	Viruses|ssDNA viruses|Microviridae|Bullavirinae|Phix174microvirus|Escherichia virus phiX174
lung09|contig_295	KT982185.1	85.52	221	32	0	1	221	429	649	1.44e-65	255	Viruses|Ortervirales|Retroviridae|Orthoretrovirinae|Lentivirus|Human immunodeficiency virus 1
lung09|contig_298	KY094066.1	87.333	150	16	2	4	151	8468	8616	4.48e-43	179	Viruses|dsDNA viruses, no RNA stage|Poxviridae|Chordopoxvirinae|unclassified Chordopoxvirinae|BeAn 58058 virus
lung09|contig_301	KY094066.1	83.607	305	47	2	346	648	8616	8313	1.14e-84	318	Viruses|dsDNA viruses, no RNA stage|Poxviridae|Chordopoxvirinae|unclassified Chordopoxvirinae|BeAn 58058 virus
lung09|contig_310	KY094066.1	85.083	181	26	1	1	180	8436	8616	1.12e-48	201	Viruses|dsDNA viruses, no RNA stage|Poxviridae|Chordopoxvirinae|unclassified Chordopoxvirinae|BeAn 58058 virus
lung09|contig_329	HE984567.1	75.238	105	22	3	520	623	320	219	1.11e-07	62.6	Viruses|dsDNA viruses, no RNA stage|Papillomaviridae|Firstpapillomavirinae|Alphapapillomavirus|Alphapapillomavirus 9|Human papillomavirus type 16
lung09|contig_336	AF067487.1	79	100	17	3	1	98	131	34	2.6e-12	77	Viruses|unclassified viruses|Stealth virus 5
lung09|contig_337	KY094066.1	84.615	286	43	1	2260	2544	8606	8321	4.8e-83	315	Viruses|dsDNA viruses, no RNA stage|Poxviridae|Chordopoxvirinae|unclassified Chordopoxvirinae|BeAn 58058 virus
lung09|contig_353	AF065698.1	82.635	167	21	2	1	159	203	369	4.32e-39	168	Viruses|dsDNA viruses, no RNA stage|Herpesvirales|Herpesviridae|Betaherpesvirinae|Cytomegalovirus|Cercopithecine betaherpesvirus 5|Stealth virus 1
lung09|contig_362	KY094066.1	86.611	239	31	1	155	393	8379	8616	1.03e-74	284	Viruses|dsDNA viruses, no RNA stage|Poxviridae|Chordopoxvirinae|unclassified Chordopoxvirinae|BeAn 58058 virus
lung09|contig_371	KT982185.1	90.226	133	13	0	446	578	646	514	1.28e-43	181	Viruses|Ortervirales|Retroviridae|Orthoretrovirinae|Lentivirus|Human immunodeficiency virus 1
lung09|contig_372	EU308856.1	74.247	365	90	4	41	403	1259	1621	9.87e-56	221	Viruses|Ortervirales|Retroviridae|unclassified Retroviridae|Human endogenous retroviruses|Human endogenous retrovirus K
lung09|contig_376	KY094066.1	89.474	133	14	0	1	133	8483	8615	1.38e-42	178	Viruses|dsDNA viruses, no RNA stage|Poxviridae|Chordopoxvirinae|unclassified Chordopoxvirinae|BeAn 58058 virus
lung09|contig_378	KT982185.1	77.692	130	24	2	569	698	588	464	4.22e-19	100	Viruses|Ortervirales|Retroviridae|Orthoretrovirinae|Lentivirus|Human immunodeficiency virus 1
lung09|contig_380	KY094066.1	88.608	237	27	0	2	238	8562	8326	1.26e-80	306	Viruses|dsDNA viruses, no RNA stage|Poxviridae|Chordopoxvirinae|unclassified Chordopoxvirinae|BeAn 58058 virus
lung09|contig_388	AF191073.1	79.365	126	26	0	268	393	1706	1581	1.63e-22	111	Viruses|dsDNA viruses, no RNA stage|Herpesvirales|Herpesviridae|Betaherpesvirinae|Cytomegalovirus|Cercopithecine betaherpesvirus 5|Stealth virus 1
lung09|contig_389	AF065698.1	86.379	301	36	4	1396	1693	72	370	1.96e-92	345	Viruses|dsDNA viruses, no RNA stage|Herpesvirales|Herpesviridae|Betaherpesvirinae|Cytomegalovirus|Cercopithecine betaherpesvirus 5|Stealth virus 1
lung09|contig_395	AH002364.2	78.295	129	26	2	432	560	276	402	3.31e-19	100	Viruses|dsDNA viruses, no RNA stage|Herpesvirales|Herpesviridae|Gammaherpesvirinae|Lymphocryptovirus|Human gammaherpesvirus 4
lung09|contig_398	KY094066.1	87.619	105	13	0	1	105	8502	8606	2.24e-28	131	Viruses|dsDNA viruses, no RNA stage|Poxviridae|Chordopoxvirinae|unclassified Chordopoxvirinae|BeAn 58058 virus
lung09|contig_412	AF067478.1	79.032	186	36	3	187	372	23	205	5.05e-34	149	Viruses|unclassified viruses|Stealth virus 4
lung09|contig_417	KY094066.1	85.149	303	44	1	452	753	8317	8619	2.94e-91	340	Viruses|dsDNA viruses, no RNA stage|Poxviridae|Chordopoxvirinae|unclassified Chordopoxvirinae|BeAn 58058 virus
lung09|contig_421	KT982185.1	87.5	176	15	2	279	454	646	478	4.77e-54	215	Viruses|Ortervirales|Retroviridae|Orthoretrovirinae|Lentivirus|Human immunodeficiency virus 1
lung09|contig_444	KM209255.1	77.419	124	26	2	35	157	2428	2550	1.98e-16	91.5	Viruses|dsDNA viruses, no RNA stage|Caudovirales|Ackermannviridae|Aglimvirinae|Limestonevirus|unclassified Limestonevirus|Dickeya phage phiDP10.3
lung09|contig_446	U27241.1	85.926	135	18	1	1	134	1193	1059	1.45e-35	154	Viruses|Ortervirales|Retroviridae|unclassified Retroviridae|Human endogenous retroviruses|Human endogenous retrovirus
lung09|contig_448	KY094066.1	86.577	149	14	2	1543	1689	8616	8472	1.64e-41	176	Viruses|dsDNA viruses, no RNA stage|Poxviridae|Chordopoxvirinae|unclassified Chordopoxvirinae|BeAn 58058 virus
lung09|contig_458	X77628.1	84.874	119	18	0	140	258	627	745	1.25e-29	134	Viruses|Ortervirales|Retroviridae|unclassified Retroviridae|IC4 retrovirus
lung09|contig_461	K01643.1	91.818	110	9	0	138	247	4356	4465	1.34e-36	158	Viruses|Ortervirales|Retroviridae|Orthoretrovirinae|Gammaretrovirus|Feline leukemia virus|Feline sarcoma virus
lung09|contig_471	KY094066.1	85.714	273	37	1	2728	2998	8317	8589	5.61e-83	315	Viruses|dsDNA viruses, no RNA stage|Poxviridae|Chordopoxvirinae|unclassified Chordopoxvirinae|BeAn 58058 virus
lung09|contig_476	V01541.1	94.652	187	10	0	128	314	2593	2779	2.58e-77	293	Viruses|Ortervirales|Retroviridae|Orthoretrovirinae|Gammaretrovirus|unclassified Gammaretrovirus|Abelson murine leukemia virus
lung09|contig_485	AF065698.1	89.091	110	10	1	442	551	365	258	1.06e-31	141	Viruses|dsDNA viruses, no RNA stage|Herpesvirales|Herpesviridae|Betaherpesvirinae|Cytomegalovirus|Cercopithecine betaherpesvirus 5|Stealth virus 1
lung09|contig_495	AH002364.2	79.808	104	20	1	1	103	401	298	1.08e-15	89.7	Viruses|dsDNA viruses, no RNA stage|Herpesvirales|Herpesviridae|Gammaherpesvirinae|Lymphocryptovirus|Human gammaherpesvirus 4
lung09|contig_496	U27241.1	84.672	137	21	0	1	137	1193	1057	1.32e-34	152	Viruses|Ortervirales|Retroviridae|unclassified Retroviridae|Human endogenous retroviruses|Human endogenous retrovirus
lung09|contig_508	M80675.1	79.688	128	23	1	246	370	1873	2000	4.96e-23	113	Viruses|Ortervirales|Retroviridae|unclassified Retroviridae|AKT8 retrovirus
lung09|contig_512	AJ289710.2	85.981	214	26	1	647	860	3205	3414	4.53e-64	250	Viruses|Ortervirales|Retroviridae|unclassified Retroviridae|Human endogenous retroviruses|Human endogenous retrovirus H|HERV-H/env60
lung09|contig_520	KT982185.1	77.297	185	32	2	1	185	473	647	6.41e-32	145	Viruses|Ortervirales|Retroviridae|Orthoretrovirinae|Lentivirus|Human immunodeficiency virus 1
lung09|contig_528	AF065698.1	84.615	104	13	2	556	658	365	264	7.57e-22	109	Viruses|dsDNA viruses, no RNA stage|Herpesvirales|Herpesviridae|Betaherpesvirinae|Cytomegalovirus|Cercopithecine betaherpesvirus 5|Stealth virus 1
lung09|contig_544	KY094066.1	89.855	138	14	0	3072	3209	8315	8452	1.74e-44	187	Viruses|dsDNA viruses, no RNA stage|Poxviridae|Chordopoxvirinae|unclassified Chordopoxvirinae|BeAn 58058 virus
lung09|contig_545	KY766069.1	88.462	104	12	0	472	575	10874	10977	1.65e-29	134	Viruses|ssRNA viruses|ssRNA positive-strand viruses, no DNA stage|Flaviviridae|Flavivirus|Zika virus
lung09|contig_550	KY766069.1	89.32	103	11	0	1	103	10977	10875	4.25e-30	136	Viruses|ssRNA viruses|ssRNA positive-strand viruses, no DNA stage|Flaviviridae|Flavivirus|Zika virus
lung09|contig_551	KY094066.1	90.291	103	10	0	433	535	8616	8514	1.03e-31	141	Viruses|dsDNA viruses, no RNA stage|Poxviridae|Chordopoxvirinae|unclassified Chordopoxvirinae|BeAn 58058 virus
lung09|contig_563	AF001075.1	88.961	154	17	0	307	460	1448	1295	1.25e-49	201	Viruses|Ortervirales|Retroviridae|Orthoretrovirinae|Alpharetrovirus|unclassified Alpharetrovirus|Avian sarcoma virus|Avian sarcoma virus 16
lung09|contig_568	AJ289710.2	88.562	306	26	1	821	1117	3510	3205	2.2e-108	398	Viruses|Ortervirales|Retroviridae|unclassified Retroviridae|Human endogenous retroviruses|Human endogenous retrovirus H|HERV-H/env60
lung09|contig_576	KY094066.1	87.097	186	24	0	338	523	8317	8502	8.8e-58	228	Viruses|dsDNA viruses, no RNA stage|Poxviridae|Chordopoxvirinae|unclassified Chordopoxvirinae|BeAn 58058 virus
lung09|contig_580	D00735.1	78.218	101	17	3	383	479	986	887	1.12e-11	75.2	Viruses|dsDNA viruses, no RNA stage|Papillomaviridae|Firstpapillomavirinae|Alphapapillomavirus|Alphapapillomavirus 9|Human papillomavirus type 16
lung09|contig_589	KY094066.1	86.25	160	22	0	535	694	8608	8449	2.98e-46	190	Viruses|dsDNA viruses, no RNA stage|Poxviridae|Chordopoxvirinae|unclassified Chordopoxvirinae|BeAn 58058 virus
lung09|contig_591	U20824.2	84.277	159	18	4	265	418	138082	138238	3.55e-38	163	Viruses|dsDNA viruses, no RNA stage|Herpesvirales|Herpesviridae|Gammaherpesvirinae|Percavirus|Equid gammaherpesvirus 2
lung09|contig_603	K01643.1	81.882	287	52	0	133	419	2302	2016	1.22e-74	284	Viruses|Ortervirales|Retroviridae|Orthoretrovirinae|Gammaretrovirus|Feline leukemia virus|Feline sarcoma virus
lung09|contig_609	KC977570.1	75.102	245	61	0	18	262	1254548	1254304	3.04e-39	167	Viruses|dsDNA viruses, no RNA stage|unclassified dsDNA viruses|Pandoravirus|Pandoravirus dulcis
lung09|contig_611	KY094066.1	87.109	256	33	0	6315	6570	8315	8570	3.57e-82	313	Viruses|dsDNA viruses, no RNA stage|Poxviridae|Chordopoxvirinae|unclassified Chordopoxvirinae|BeAn 58058 virus
lung09|contig_614	KT982173.1	82.734	139	23	1	507	645	411	274	4.74e-31	140	Viruses|Ortervirales|Retroviridae|Orthoretrovirinae|Lentivirus|Human immunodeficiency virus 1
lung09|contig_616	KY094066.1	87.324	213	27	0	400	612	8616	8404	5.04e-68	262	Viruses|dsDNA viruses, no RNA stage|Poxviridae|Chordopoxvirinae|unclassified Chordopoxvirinae|BeAn 58058 virus
lung09|contig_625	KY094066.1	91.429	105	9	0	1	105	8513	8617	1.57e-33	149	Viruses|dsDNA viruses, no RNA stage|Poxviridae|Chordopoxvirinae|unclassified Chordopoxvirinae|BeAn 58058 virus
lung09|contig_626	AJ289710.2	88.987	227	24	1	1	226	3432	3206	3.53e-77	293	Viruses|Ortervirales|Retroviridae|unclassified Retroviridae|Human endogenous retroviruses|Human endogenous retrovirus H|HERV-H/env60
lung09|contig_646	AJ289710.2	87.069	232	26	1	1	232	3431	3204	4.22e-74	282	Viruses|Ortervirales|Retroviridae|unclassified Retroviridae|Human endogenous retroviruses|Human endogenous retrovirus H|HERV-H/env60
lung09|contig_651	AF065698.1	81.148	122	23	0	2	123	175	296	5.33e-24	116	Viruses|dsDNA viruses, no RNA stage|Herpesvirales|Herpesviridae|Betaherpesvirinae|Cytomegalovirus|Cercopithecine betaherpesvirus 5|Stealth virus 1
lung09|contig_657	AB047240.1	81	100	14	2	1	95	10658	10757	1.98e-16	91.5	Viruses|Ortervirales|Retroviridae|unclassified Retroviridae|Human endogenous retroviruses|Human endogenous retrovirus K|Human endogenous retrovirus HERV-K(II)
lung09|contig_674	AH002364.2	82.963	135	21	2	1	134	401	268	4.06e-29	132	Viruses|dsDNA viruses, no RNA stage|Herpesvirales|Herpesviridae|Gammaherpesvirinae|Lymphocryptovirus|Human gammaherpesvirus 4
lung09|contig_675	KY094066.1	78.077	260	51	5	8	262	8580	8322	1.03e-47	196	Viruses|dsDNA viruses, no RNA stage|Poxviridae|Chordopoxvirinae|unclassified Chordopoxvirinae|BeAn 58058 virus
lung09|contig_681	D00735.1	73.016	126	31	2	287	411	932	1055	1.73e-09	68	Viruses|dsDNA viruses, no RNA stage|Papillomaviridae|Firstpapillomavirinae|Alphapapillomavirus|Alphapapillomavirus 9|Human papillomavirus type 16
lung09|contig_683	KY094066.1	79.514	288	57	2	1227	1512	8318	8605	9.86e-63	246	Viruses|dsDNA viruses, no RNA stage|Poxviridae|Chordopoxvirinae|unclassified Chordopoxvirinae|BeAn 58058 virus
lung09|contig_695	AB818696.1	77.907	172	38	0	809	980	1652	1481	7.23e-31	140	Viruses|Ortervirales|Retroviridae|Orthoretrovirinae|Gammaretrovirus|Feline leukemia virus
lung09|contig_697	S52495.1	75.921	353	80	3	140	489	397	47	1.36e-62	244	Viruses|unclassified bacterial viruses|Phage 16
lung09|contig_700	X02963.1	78.107	169	31	2	185	350	1336	1171	1.24e-29	134	Viruses|Ortervirales|Retroviridae|Orthoretrovirinae|Gammaretrovirus|unclassified Gammaretrovirus|Abelson murine leukemia virus
lung09|contig_702	U86698.1	84.496	129	17	1	331	459	442	317	9.92e-32	141	Viruses|Ortervirales|Retroviridae|unclassified Retroviridae|Human endogenous retroviruses|Human endogenous retrovirus K|Human endogenous retrovirus HML6
lung09|contig_703	KY094066.1	88.235	170	20	0	389	558	8605	8436	1.7e-54	217	Viruses|dsDNA viruses, no RNA stage|Poxviridae|Chordopoxvirinae|unclassified Chordopoxvirinae|BeAn 58058 virus
lung09|contig_728	AJ289710.2	83	100	15	2	2	101	3280	3183	4.3e-18	96.9	Viruses|Ortervirales|Retroviridae|unclassified Retroviridae|Human endogenous retroviruses|Human endogenous retrovirus H|HERV-H/env60
lung09|contig_742	AF001075.1	84.416	154	24	0	222	375	2983	2830	2.78e-40	170	Viruses|Ortervirales|Retroviridae|Orthoretrovirinae|Alpharetrovirus|unclassified Alpharetrovirus|Avian sarcoma virus|Avian sarcoma virus 16
lung09|contig_747	K01643.1	92.857	112	8	0	109	220	3671	3560	1.86e-39	167	Viruses|Ortervirales|Retroviridae|Orthoretrovirinae|Gammaretrovirus|Feline leukemia virus|Feline sarcoma virus
lung09|contig_760	S52495.1	77.57	321	67	5	1	319	364	47	1.32e-60	237	Viruses|unclassified bacterial viruses|Phage 16
lung09|contig_772	AF067477.1	79.137	139	25	3	973	1107	155	17	3.75e-22	111	Viruses|unclassified viruses|Stealth virus 4
lung09|contig_789	KY094066.1	83.224	304	50	1	400	702	8633	8330	1.05e-83	315	Viruses|dsDNA viruses, no RNA stage|Poxviridae|Chordopoxvirinae|unclassified Chordopoxvirinae|BeAn 58058 virus
lung09|contig_797	KY094066.1	77.037	135	13	2	3	119	8471	8605	2.13e-22	111	Viruses|dsDNA viruses, no RNA stage|Poxviridae|Chordopoxvirinae|unclassified Chordopoxvirinae|BeAn 58058 virus
lung09|contig_798	AF067477.1	76.129	155	34	2	179	332	179	27	1.52e-21	107	Viruses|unclassified viruses|Stealth virus 4
lung09|contig_800	KY094066.1	82.703	185	32	0	416	600	8316	8500	2.64e-46	190	Viruses|dsDNA viruses, no RNA stage|Poxviridae|Chordopoxvirinae|unclassified Chordopoxvirinae|BeAn 58058 virus
lung09|contig_805	AJ289710.2	96.947	131	4	0	1	131	3347	3217	1.16e-54	219	Viruses|Ortervirales|Retroviridae|unclassified Retroviridae|Human endogenous retroviruses|Human endogenous retrovirus H|HERV-H/env60
lung09|contig_807	KY094066.1	86.413	184	22	2	207	388	8315	8497	1.41e-53	214	Viruses|dsDNA viruses, no RNA stage|Poxviridae|Chordopoxvirinae|unclassified Chordopoxvirinae|BeAn 58058 virus
lung09|contig_822	AF228933.1	81.132	106	12	1	1933	2030	542	437	2.93e-20	105	Viruses|Ortervirales|Retroviridae|Orthoretrovirinae|Deltaretrovirus|Primate T-lymphotropic virus 1|Human T-cell leukemia virus type I
lung09|contig_824	KY094066.1	84.848	297	43	2	44	339	8316	8611	3.07e-87	325	Viruses|dsDNA viruses, no RNA stage|Poxviridae|Chordopoxvirinae|unclassified Chordopoxvirinae|BeAn 58058 virus
lung09|contig_826	KY094066.1	86.957	161	19	2	375	535	8611	8453	7.91e-46	188	Viruses|dsDNA viruses, no RNA stage|Poxviridae|Chordopoxvirinae|unclassified Chordopoxvirinae|BeAn 58058 virus
lung09|contig_829	D00835.1	74.545	110	25	2	1987	2093	10644	10753	2.66e-08	66.2	Viruses|Ortervirales|Retroviridae|Orthoretrovirinae|Lentivirus|Human immunodeficiency virus 2
lung09|contig_836	X13744.1	89.13	138	15	0	275	412	3206	3343	1.27e-43	181	Viruses|Ortervirales|Retroviridae|Orthoretrovirinae|Alpharetrovirus|unclassified Alpharetrovirus|Avian retrovirus IC10
lung09|contig_837	U86698.1	84	100	16	0	1	100	341	440	1.26e-21	109	Viruses|Ortervirales|Retroviridae|unclassified Retroviridae|Human endogenous retroviruses|Human endogenous retrovirus K|Human endogenous retrovirus HML6
lung09|contig_839	KY094066.1	89.61	154	16	0	331	484	8458	8611	9.28e-51	206	Viruses|dsDNA viruses, no RNA stage|Poxviridae|Chordopoxvirinae|unclassified Chordopoxvirinae|BeAn 58058 virus
lung09|contig_853	HE984519.1	76.415	106	17	1	489	586	115	220	9.31e-14	82.4	Viruses|dsDNA viruses, no RNA stage|Papillomaviridae|Firstpapillomavirinae|Alphapapillomavirus|Alphapapillomavirus 9|Human papillomavirus type 16
lung09|contig_855	D00835.1	85.385	130	15	2	1	128	10676	10803	2.53e-32	143	Viruses|Ortervirales|Retroviridae|Orthoretrovirinae|Lentivirus|Human immunodeficiency virus 2
lung09|contig_858	AJ289710.2	92.233	103	8	0	388	490	3206	3308	1.81e-34	150	Viruses|Ortervirales|Retroviridae|unclassified Retroviridae|Human endogenous retroviruses|Human endogenous retrovirus H|HERV-H/env60
lung09|contig_861	U86698.1	83	100	16	1	1191	1290	441	343	7.86e-19	100	Viruses|Ortervirales|Retroviridae|unclassified Retroviridae|Human endogenous retroviruses|Human endogenous retrovirus K|Human endogenous retrovirus HML6
lung09|contig_867	KY094066.1	87.611	226	25	2	1	223	8390	8615	4.34e-71	275	Viruses|dsDNA viruses, no RNA stage|Poxviridae|Chordopoxvirinae|unclassified Chordopoxvirinae|BeAn 58058 virus
lung09|contig_868	KY094066.1	81.517	211	36	3	638	846	8617	8408	3e-47	194	Viruses|dsDNA viruses, no RNA stage|Poxviridae|Chordopoxvirinae|unclassified Chordopoxvirinae|BeAn 58058 virus
lung09|contig_876	AJ511660.1	84.804	408	55	2	1	404	1044	1448	9.29e-126	453	Viruses|Ortervirales|Retroviridae|unclassified Retroviridae|Human endogenous retroviruses|Human endogenous retrovirus|Human endogenous retrovirus 15
lung09|contig_878	AB818696.1	92.357	157	12	0	161	317	1385	1229	2.37e-58	230	Viruses|Ortervirales|Retroviridae|Orthoretrovirinae|Gammaretrovirus|Feline leukemia virus
lung09|contig_886	AF228933.1	80.357	112	22	0	340	451	564	453	2.17e-20	104	Viruses|Ortervirales|Retroviridae|Orthoretrovirinae|Deltaretrovirus|Primate T-lymphotropic virus 1|Human T-cell leukemia virus type I
lung09|contig_895	K01643.1	74.603	189	45	1	525	713	3022	3207	3.88e-26	123	Viruses|Ortervirales|Retroviridae|Orthoretrovirinae|Gammaretrovirus|Feline leukemia virus|Feline sarcoma virus
lung09|contig_900	KY094066.1	85.59	229	32	1	1389	1617	8316	8543	4.79e-67	260	Viruses|dsDNA viruses, no RNA stage|Poxviridae|Chordopoxvirinae|unclassified Chordopoxvirinae|BeAn 58058 virus
lung09|contig_910	MF289414.1	87.619	105	10	2	165	267	12279	12176	6.2e-27	125	Viruses|ssRNA viruses|ssRNA negative-strand viruses|Bunyavirales|Nairoviridae|Orthonairovirus|Crimean-Congo hemorrhagic fever orthonairovirus
lung09|contig_916	KF908239.1	71.56	109	28	1	269	377	118716	118611	8.26e-06	55.4	Viruses|dsDNA viruses, no RNA stage|Herpesvirales|Herpesviridae|Alphaherpesvirinae|Simplexvirus|Papiine alphaherpesvirus 2
lung09|contig_935	AH002364.2	84.667	150	22	1	337	486	266	414	2.9e-38	163	Viruses|dsDNA viruses, no RNA stage|Herpesvirales|Herpesviridae|Gammaherpesvirinae|Lymphocryptovirus|Human gammaherpesvirus 4
lung09|contig_939	AJ289710.2	86.486	185	23	1	1	185	3388	3206	6.95e-54	219	Viruses|Ortervirales|Retroviridae|unclassified Retroviridae|Human endogenous retroviruses|Human endogenous retrovirus H|HERV-H/env60
lung09|contig_959	X94741.1	87.629	194	21	2	1	193	947	1138	7.88e-60	235	Viruses|dsDNA viruses, no RNA stage|Papillomaviridae|Firstpapillomavirinae|Alphapapillomavirus|Alphapapillomavirus 9|Human papillomavirus type 16
lung09|contig_967	KU143693.1	76.471	102	11	5	3	93	454	355	9.08e-09	66.2	Viruses|ssRNA viruses|ssRNA negative-strand viruses|Orthomyxoviridae|Alphainfluenzavirus|Influenza A virus|H1N1 subtype|Influenza A virus (A/Brazil/RS-3335/2009(H1N1))
lung09|contig_973	KU746283.1	97.436	117	3	0	104	220	116	232	1.11e-48	197	Viruses|ssRNA viruses|ssRNA negative-strand viruses|Arenaviridae|Mammarenavirus|Guanarito mammarenavirus
lung09|contig_983	S52495.1	77.544	285	62	2	111	395	395	113	3.4e-55	219	Viruses|unclassified bacterial viruses|Phage 16
lung09|contig_988	DQ163912.1	75.194	129	32	0	289	417	6441	6313	4.71e-16	89.7	Viruses|dsDNA viruses, no RNA stage|Caudovirales|Siphoviridae|unclassified Siphoviridae|Pseudomonas phage F10
lung09|contig_991	S69372.1	81.875	160	29	0	147	306	1349	1190	9.99e-37	158	Viruses|Ortervirales|Retroviridae|Orthoretrovirinae|Alpharetrovirus|Avian leukosis virus|Rous-associated virus type 1
lung09|contig_992	KY094066.1	88.67	203	23	0	1	203	8415	8617	3.41e-68	262	Viruses|dsDNA viruses, no RNA stage|Poxviridae|Chordopoxvirinae|unclassified Chordopoxvirinae|BeAn 58058 virus
lung09|contig_996	AF065698.1	77.815	302	62	4	288	588	72	369	5.7e-58	230	Viruses|dsDNA viruses, no RNA stage|Herpesvirales|Herpesviridae|Betaherpesvirinae|Cytomegalovirus|Cercopithecine betaherpesvirus 5|Stealth virus 1
lung09|contig_1030	M10973.1	92.876	379	27	0	1	379	514	892	2.84e-158	562	Viruses|Ortervirales|Retroviridae|Orthoretrovirinae|Gammaretrovirus|Feline leukemia virus
lung09|contig_1038	M60350.1	87.209	258	30	1	398	655	613	867	1.09e-83	315	Viruses|Ortervirales|Retroviridae|unclassified Retroviridae|Myeloproliferative leukemia virus
lung09|contig_1053	KF908239.1	71.171	111	27	1	34	144	118611	118716	2.83e-06	57.2	Viruses|dsDNA viruses, no RNA stage|Herpesvirales|Herpesviridae|Alphaherpesvirinae|Simplexvirus|Papiine alphaherpesvirus 2
lung09|contig_1062	KY094066.1	85.088	228	33	1	2	229	8380	8606	2.33e-65	255	Viruses|dsDNA viruses, no RNA stage|Poxviridae|Chordopoxvirinae|unclassified Chordopoxvirinae|BeAn 58058 virus
lung09|contig_1068	KY094066.1	80.159	126	24	1	272	396	8605	8480	1.91e-22	111	Viruses|dsDNA viruses, no RNA stage|Poxviridae|Chordopoxvirinae|unclassified Chordopoxvirinae|BeAn 58058 virus
lung09|contig_1072	AB818696.1	88.626	211	24	0	583	793	458	668	4.84e-71	273	Viruses|Ortervirales|Retroviridae|Orthoretrovirinae|Gammaretrovirus|Feline leukemia virus
lung09|contig_1073	MF289414.1	89.72	107	9	1	256	360	12149	12255	1.24e-31	141	Viruses|ssRNA viruses|ssRNA negative-strand viruses|Bunyavirales|Nairoviridae|Orthonairovirus|Crimean-Congo hemorrhagic fever orthonairovirus
lung09|contig_1075	HE984542.1	81.188	101	18	1	314	413	173	73	3.54e-17	93.3	Viruses|dsDNA viruses, no RNA stage|Papillomaviridae|Firstpapillomavirinae|Alphapapillomavirus|Alphapapillomavirus 9|Human papillomavirus type 16
lung09|contig_1076	AJ289710.2	85.992	257	35	1	52	308	3460	3205	4.73e-79	298	Viruses|Ortervirales|Retroviridae|unclassified Retroviridae|Human endogenous retroviruses|Human endogenous retrovirus H|HERV-H/env60
lung09|contig_1083	KP317931.1	72.396	384	98	4	23	405	5246	5622	1.43e-50	205	Viruses|ssRNA viruses|ssRNA negative-strand viruses|Mononegavirales|Pneumoviridae|Orthopneumovirus|Human orthopneumovirus
lung09|contig_1088	AJ289710.2	90.09	111	11	0	1	111	3317	3207	3.36e-34	150	Viruses|Ortervirales|Retroviridae|unclassified Retroviridae|Human endogenous retroviruses|Human endogenous retrovirus H|HERV-H/env60
lung09|contig_1093	KU746283.1	98.925	186	2	0	1	186	154	339	1.18e-87	327	Viruses|ssRNA viruses|ssRNA negative-strand viruses|Arenaviridae|Mammarenavirus|Guanarito mammarenavirus
lung09|contig_1095	EF710626.1	70.588	136	40	0	108	243	84558	84693	5.13e-09	66.2	Viruses|dsDNA viruses, no RNA stage|Polydnaviridae|Bracovirus|unclassified Bracovirus|Cotesia sesamiae bracovirus|Cotesia sesamiae Kitale bracovirus
lung09|contig_1111	MF289414.1	89.552	134	11	2	34	165	12308	12176	1.49e-41	174	Viruses|ssRNA viruses|ssRNA negative-strand viruses|Bunyavirales|Nairoviridae|Orthonairovirus|Crimean-Congo hemorrhagic fever orthonairovirus
lung09|contig_1123	KY094066.1	82.353	221	27	3	2330	2546	8317	8529	6.67e-55	221	Viruses|dsDNA viruses, no RNA stage|Poxviridae|Chordopoxvirinae|unclassified Chordopoxvirinae|BeAn 58058 virus
lung09|contig_1128	HE984519.1	80	100	18	2	1	100	209	112	2.02e-14	84.2	Viruses|dsDNA viruses, no RNA stage|Papillomaviridae|Firstpapillomavirinae|Alphapapillomavirus|Alphapapillomavirus 9|Human papillomavirus type 16
lung09|contig_1146	AF065698.1	86.473	207	25	2	2096	2301	366	162	6.42e-61	241	Viruses|dsDNA viruses, no RNA stage|Herpesvirales|Herpesviridae|Betaherpesvirinae|Cytomegalovirus|Cercopithecine betaherpesvirus 5|Stealth virus 1
lung09|contig_1147	KY094066.1	82.759	116	16	2	8	119	8527	8642	1.86e-23	114	Viruses|dsDNA viruses, no RNA stage|Poxviridae|Chordopoxvirinae|unclassified Chordopoxvirinae|BeAn 58058 virus
lung09|contig_1154	AF012331.1	83.152	184	24	4	18	195	63	245	2.31e-43	181	Viruses|Ortervirales|Retroviridae|unclassified Retroviridae|Human endogenous retroviruses|Human endogenous retrovirus K|Human Endogenous Retrovirus K1,2-17
lung09|contig_1158	AH002364.2	82.787	122	17	1	45	162	424	303	7.35e-27	125	Viruses|dsDNA viruses, no RNA stage|Herpesvirales|Herpesviridae|Gammaherpesvirinae|Lymphocryptovirus|Human gammaherpesvirus 4
lung09|contig_1165	KY094066.1	84.163	221	33	2	1	221	8534	8316	1.91e-59	233	Viruses|dsDNA viruses, no RNA stage|Poxviridae|Chordopoxvirinae|unclassified Chordopoxvirinae|BeAn 58058 virus
lung09|contig_1168	KY094066.1	89.848	197	17	2	1130	1323	8617	8421	1.36e-66	259	Viruses|dsDNA viruses, no RNA stage|Poxviridae|Chordopoxvirinae|unclassified Chordopoxvirinae|BeAn 58058 virus
lung09|contig_1169	KM209255.1	84.615	104	16	0	143	246	3412	3309	3.92e-24	116	Viruses|dsDNA viruses, no RNA stage|Caudovirales|Ackermannviridae|Aglimvirinae|Limestonevirus|unclassified Limestonevirus|Dickeya phage phiDP10.3
lung09|contig_1174	KY094066.1	87.931	232	28	0	1095	1326	8380	8611	9.2e-77	293	Viruses|dsDNA viruses, no RNA stage|Poxviridae|Chordopoxvirinae|unclassified Chordopoxvirinae|BeAn 58058 virus
lung09|contig_1177	KM209255.1	74.775	111	27	1	352	462	3608	3717	1.79e-10	71.6	Viruses|dsDNA viruses, no RNA stage|Caudovirales|Ackermannviridae|Aglimvirinae|Limestonevirus|unclassified Limestonevirus|Dickeya phage phiDP10.3
lung09|contig_1181	KY094066.1	76.705	176	39	2	337	511	8318	8492	7.54e-27	125	Viruses|dsDNA viruses, no RNA stage|Poxviridae|Chordopoxvirinae|unclassified Chordopoxvirinae|BeAn 58058 virus
lung09|contig_1183	KY094066.1	90.152	132	12	1	777	908	8616	8486	8.67e-42	176	Viruses|dsDNA viruses, no RNA stage|Poxviridae|Chordopoxvirinae|unclassified Chordopoxvirinae|BeAn 58058 virus
lung09|contig_1184	KF908239.1	72.642	106	28	1	288	392	118716	118611	2.43e-06	57.2	Viruses|dsDNA viruses, no RNA stage|Herpesvirales|Herpesviridae|Alphaherpesvirinae|Simplexvirus|Papiine alphaherpesvirus 2
lung09|contig_1196	AF001075.1	86.408	103	9	2	267	368	1705	1803	9.95e-25	118	Viruses|Ortervirales|Retroviridae|Orthoretrovirinae|Alpharetrovirus|unclassified Alpharetrovirus|Avian sarcoma virus|Avian sarcoma virus 16
lung09|contig_1203	X12707.1	70.787	178	52	0	201	378	4396	4219	2.14e-15	87.8	Viruses|Ortervirales|Retroviridae|Orthoretrovirinae|Alpharetrovirus|Avian leukosis virus|Avian erythroblastosis virus
lung09|contig_1208	AB047240.1	83.226	155	18	3	1	147	10611	10765	2.35e-35	156	Viruses|Ortervirales|Retroviridae|unclassified Retroviridae|Human endogenous retroviruses|Human endogenous retrovirus K|Human endogenous retrovirus HERV-K(II)
lung09|contig_1213	LC015648.1	75.2	125	31	0	105	229	152029	152153	5.55e-15	86	Viruses|dsDNA viruses, no RNA stage|Phycodnaviridae|Prasinovirus|unclassified Prasinovirus|Yellowstone lake phycodnavirus 2
lung09|contig_1216	AJ289710.2	88.71	186	18	3	1	184	3390	3206	2.89e-58	230	Viruses|Ortervirales|Retroviridae|unclassified Retroviridae|Human endogenous retroviruses|Human endogenous retrovirus H|HERV-H/env60
lung09|contig_1218	KY766069.1	74.603	189	41	2	4	187	10969	11155	9.94e-26	122	Viruses|ssRNA viruses|ssRNA positive-strand viruses, no DNA stage|Flaviviridae|Flavivirus|Zika virus
lung09|contig_1233	Y17832.2	91.358	324	26	1	2	325	434	755	2.51e-126	455	Viruses|Ortervirales|Retroviridae|unclassified Retroviridae|Human endogenous retroviruses|Human endogenous retrovirus K
lung09|contig_1240	S52495.1	76.689	296	63	6	85	376	45	338	8.7e-50	201	Viruses|unclassified bacterial viruses|Phage 16
lung09|contig_1248	KY094066.1	84	100	16	0	406	505	8319	8418	5.72e-22	109	Viruses|dsDNA viruses, no RNA stage|Poxviridae|Chordopoxvirinae|unclassified Chordopoxvirinae|BeAn 58058 virus
lung09|contig_1253	KY094066.1	84.615	104	16	0	443	546	8316	8419	4.23e-24	116	Viruses|dsDNA viruses, no RNA stage|Poxviridae|Chordopoxvirinae|unclassified Chordopoxvirinae|BeAn 58058 virus
lung09|contig_1259	KY094066.1	84.967	153	23	0	1518	1670	8324	8476	1.98e-40	172	Viruses|dsDNA viruses, no RNA stage|Poxviridae|Chordopoxvirinae|unclassified Chordopoxvirinae|BeAn 58058 virus
lung09|contig_1260	KT982185.1	79.121	182	33	4	550	730	353	530	4.09e-32	143	Viruses|Ortervirales|Retroviridae|Orthoretrovirinae|Lentivirus|Human immunodeficiency virus 1
lung09|contig_1264	V01541.1	79.487	156	32	0	106	261	2779	2934	1.02e-30	138	Viruses|Ortervirales|Retroviridae|Orthoretrovirinae|Gammaretrovirus|unclassified Gammaretrovirus|Abelson murine leukemia virus
lung09|contig_1269	KP317931.1	71.347	349	74	14	7	337	5367	5027	3.04e-31	140	Viruses|ssRNA viruses|ssRNA negative-strand viruses|Mononegavirales|Pneumoviridae|Orthopneumovirus|Human orthopneumovirus
lung09|contig_1279	Z23152.1	78.571	350	53	13	17	360	1104	771	4.58e-66	255	Viruses|Ortervirales|Retroviridae|Orthoretrovirinae|Gammaretrovirus|Kirsten murine sarcoma virus
lung09|contig_1282	D00735.1	74.194	186	43	4	263	447	801	982	6.12e-21	105	Viruses|dsDNA viruses, no RNA stage|Papillomaviridae|Firstpapillomavirinae|Alphapapillomavirus|Alphapapillomavirus 9|Human papillomavirus type 16
lung09|contig_1288	KY094066.1	86.667	135	16	1	645	777	8310	8444	5.68e-37	159	Viruses|dsDNA viruses, no RNA stage|Poxviridae|Chordopoxvirinae|unclassified Chordopoxvirinae|BeAn 58058 virus
lung09|contig_1300	KY766069.1	80.905	199	26	5	791	981	10875	11069	9.39e-42	176	Viruses|ssRNA viruses|ssRNA positive-strand viruses, no DNA stage|Flaviviridae|Flavivirus|Zika virus
lung09|contig_1302	AB047240.1	81.726	197	26	5	1	194	10172	10361	1.46e-42	179	Viruses|Ortervirales|Retroviridae|unclassified Retroviridae|Human endogenous retroviruses|Human endogenous retrovirus K|Human endogenous retrovirus HERV-K(II)
lung09|contig_1306	KT982185.1	84.298	242	32	2	870	1105	652	411	9.31e-68	262	Viruses|Ortervirales|Retroviridae|Orthoretrovirinae|Lentivirus|Human immunodeficiency virus 1
lung09|contig_1317	AF067478.1	79.646	113	18	3	1	110	151	41	1.2e-16	91.5	Viruses|unclassified viruses|Stealth virus 4
lung09|contig_1329	KY094066.1	89.823	226	23	0	467	692	8324	8549	1.9e-80	304	Viruses|dsDNA viruses, no RNA stage|Poxviridae|Chordopoxvirinae|unclassified Chordopoxvirinae|BeAn 58058 virus
lung09|contig_1343	KY094066.1	87.455	279	32	2	296	572	8611	8334	2.13e-91	340	Viruses|dsDNA viruses, no RNA stage|Poxviridae|Chordopoxvirinae|unclassified Chordopoxvirinae|BeAn 58058 virus
lung09|contig_1350	KY094066.1	87.33	221	27	1	1	220	8532	8312	3.36e-70	269	Viruses|dsDNA viruses, no RNA stage|Poxviridae|Chordopoxvirinae|unclassified Chordopoxvirinae|BeAn 58058 virus
lung09|contig_1354	KY094066.1	84.932	146	19	2	361	503	8295	8440	1.25e-36	158	Viruses|dsDNA viruses, no RNA stage|Poxviridae|Chordopoxvirinae|unclassified Chordopoxvirinae|BeAn 58058 virus
lung09|contig_1356	AH002364.2	85.211	142	18	3	1	140	407	267	5.79e-34	150	Viruses|dsDNA viruses, no RNA stage|Herpesvirales|Herpesviridae|Gammaherpesvirinae|Lymphocryptovirus|Human gammaherpesvirus 4
lung09|contig_1364	AJ289709.1	94.231	104	6	0	757	860	8706	8603	1.8e-37	161	Viruses|Ortervirales|Retroviridae|unclassified Retroviridae|Human endogenous retroviruses|Human endogenous retrovirus H|HERV-H/env62
lung09|contig_1369	KT982185.1	81.633	147	25	2	80	226	500	644	8.37e-30	136	Viruses|Ortervirales|Retroviridae|Orthoretrovirinae|Lentivirus|Human immunodeficiency virus 1
lung09|contig_1377	AF065688.1	79.091	110	13	6	591	690	706	597	1.49e-12	78.8	Viruses|dsDNA viruses, no RNA stage|Herpesvirales|Herpesviridae|Betaherpesvirinae|Cytomegalovirus|Cercopithecine betaherpesvirus 5|Stealth virus 1
lung09|contig_1380	KM209255.1	86.42	162	21	1	269	429	3031	3192	1.79e-46	190	Viruses|dsDNA viruses, no RNA stage|Caudovirales|Ackermannviridae|Aglimvirinae|Limestonevirus|unclassified Limestonevirus|Dickeya phage phiDP10.3
lung09|contig_1385	KY742649.2	80.687	233	37	2	739	964	13646	13877	3.23e-53	215	Viruses|dsDNA viruses, no RNA stage|Caudovirales|Podoviridae|Nonanavirus|unclassified Nonanavirus|Proteus phage VB_PmiS-Isfahan
lung09|contig_1396	AF065698.1	88.942	208	21	2	255	460	362	155	1.07e-68	264	Viruses|dsDNA viruses, no RNA stage|Herpesvirales|Herpesviridae|Betaherpesvirinae|Cytomegalovirus|Cercopithecine betaherpesvirus 5|Stealth virus 1
lung09|contig_1406	AB898927.1	95.522	134	6	0	285	418	1602	1469	6.76e-54	215	Viruses|Ortervirales|Retroviridae|Orthoretrovirinae|Gammaretrovirus|Feline leukemia virus
lung09|contig_1410	AB047240.1	81	100	13	3	1817	1911	10752	10654	7.41e-15	87.8	Viruses|Ortervirales|Retroviridae|unclassified Retroviridae|Human endogenous retroviruses|Human endogenous retrovirus K|Human endogenous retrovirus HERV-K(II)
lung09|contig_1411	KY094066.1	88.396	293	34	0	775	1067	8323	8615	5.8e-102	376	Viruses|dsDNA viruses, no RNA stage|Poxviridae|Chordopoxvirinae|unclassified Chordopoxvirinae|BeAn 58058 virus
lung09|contig_1434	U27241.1	83.673	294	23	5	3	283	1334	1053	2.2e-83	315	Viruses|Ortervirales|Retroviridae|unclassified Retroviridae|Human endogenous retroviruses|Human endogenous retrovirus
lung09|contig_1448	D00735.1	75.926	108	23	3	142	247	1036	930	2.81e-09	68	Viruses|dsDNA viruses, no RNA stage|Papillomaviridae|Firstpapillomavirinae|Alphapapillomavirus|Alphapapillomavirus 9|Human papillomavirus type 16
lung09|contig_1452	D00735.1	73.481	181	37	4	737	906	1056	876	1.57e-19	102	Viruses|dsDNA viruses, no RNA stage|Papillomaviridae|Firstpapillomavirinae|Alphapapillomavirus|Alphapapillomavirus 9|Human papillomavirus type 16
lung09|contig_1457	AB047240.1	86	100	13	1	492	590	574	475	1.59e-23	114	Viruses|Ortervirales|Retroviridae|unclassified Retroviridae|Human endogenous retroviruses|Human endogenous retrovirus K|Human endogenous retrovirus HERV-K(II)
lung09|contig_1460	D00835.1	85.211	142	21	0	1312	1453	11357	11216	3.1e-37	161	Viruses|Ortervirales|Retroviridae|Orthoretrovirinae|Lentivirus|Human immunodeficiency virus 2
lung09|contig_1468	KY094066.1	74.211	190	32	4	515	702	8418	8592	4.48e-25	120	Viruses|dsDNA viruses, no RNA stage|Poxviridae|Chordopoxvirinae|unclassified Chordopoxvirinae|BeAn 58058 virus
lung09|contig_1499	KY094066.1	87.023	131	14	1	1	131	8490	8617	1.14e-36	158	Viruses|dsDNA viruses, no RNA stage|Poxviridae|Chordopoxvirinae|unclassified Chordopoxvirinae|BeAn 58058 virus
lung09|contig_1503	AF065698.1	85.393	267	36	2	871	1137	366	103	3.81e-79	300	Viruses|dsDNA viruses, no RNA stage|Herpesvirales|Herpesviridae|Betaherpesvirinae|Cytomegalovirus|Cercopithecine betaherpesvirus 5|Stealth virus 1
lung09|contig_1505	X03711.1	90.099	101	10	0	219	319	1690	1790	1.05e-30	138	Viruses|Ortervirales|Retroviridae|Orthoretrovirinae|Gammaretrovirus|Hardy-Zuckerman feline sarcoma virus|Feline sarcoma virus (STRAIN HARDY-ZUCKERMAN 4)
lung09|contig_1520	KT982185.1	75.455	220	43	2	22	241	434	642	1.85e-35	154	Viruses|Ortervirales|Retroviridae|Orthoretrovirinae|Lentivirus|Human immunodeficiency virus 1
lung09|contig_1532	D00735.1	77.049	244	44	7	50	285	811	1050	5.17e-39	167	Viruses|dsDNA viruses, no RNA stage|Papillomaviridae|Firstpapillomavirinae|Alphapapillomavirus|Alphapapillomavirus 9|Human papillomavirus type 16
lung09|contig_1541	D00735.1	80	105	20	1	1	104	1025	921	1.24e-16	91.5	Viruses|dsDNA viruses, no RNA stage|Papillomaviridae|Firstpapillomavirinae|Alphapapillomavirus|Alphapapillomavirus 9|Human papillomavirus type 16
lung09|contig_1546	U27241.1	82.906	234	23	5	308	529	1060	1288	6.29e-60	235	Viruses|Ortervirales|Retroviridae|unclassified Retroviridae|Human endogenous retroviruses|Human endogenous retrovirus
lung09|contig_1554	M30733.1	71.182	406	71	11	216	586	645	1039	1.73e-48	197	Viruses|Ortervirales|Retroviridae|Orthoretrovirinae|Gammaretrovirus|Moloney murine sarcoma virus
lung09|contig_1556	KY094066.1	85.35	157	12	2	1	149	8460	8307	1.79e-43	181	Viruses|dsDNA viruses, no RNA stage|Poxviridae|Chordopoxvirinae|unclassified Chordopoxvirinae|BeAn 58058 virus
lung09|contig_1557	KY094066.1	82.353	306	45	3	4245	4546	8616	8316	2.83e-79	304	Viruses|dsDNA viruses, no RNA stage|Poxviridae|Chordopoxvirinae|unclassified Chordopoxvirinae|BeAn 58058 virus
lung09|contig_1573	KY094066.1	87.727	220	25	2	377	595	8605	8387	1.15e-69	268	Viruses|dsDNA viruses, no RNA stage|Poxviridae|Chordopoxvirinae|unclassified Chordopoxvirinae|BeAn 58058 virus
lung09|contig_1574	AB047240.1	78.218	101	15	2	411	504	10756	10656	2.77e-13	80.6	Viruses|Ortervirales|Retroviridae|unclassified Retroviridae|Human endogenous retroviruses|Human endogenous retrovirus K|Human endogenous retrovirus HERV-K(II)
lung09|contig_1575	X13744.1	89.051	137	15	0	200	336	3077	3213	3.41e-43	179	Viruses|Ortervirales|Retroviridae|Orthoretrovirinae|Alpharetrovirus|unclassified Alpharetrovirus|Avian retrovirus IC10
lung09|contig_1600	KM209277.1	76.238	101	24	0	75	175	217	317	1e-11	75.2	Viruses|dsDNA viruses, no RNA stage|Caudovirales|Ackermannviridae|Aglimvirinae|Limestonevirus|unclassified Limestonevirus|Dickeya phage phiDP23.1
lung09|contig_1604	X64346.1	79.31	116	24	0	1	116	4070	3955	6.41e-20	102	Viruses|dsDNA viruses, no RNA stage|Herpesvirales|Herpesviridae|Gammaherpesvirinae|Rhadinovirus|Saimiriine gammaherpesvirus 2
lung09|contig_1607	D00735.1	82.075	106	18	1	1	105	963	1068	7.09e-20	102	Viruses|dsDNA viruses, no RNA stage|Papillomaviridae|Firstpapillomavirinae|Alphapapillomavirus|Alphapapillomavirus 9|Human papillomavirus type 16
lung09|contig_1608	AB047240.1	77.193	171	25	5	1	159	10621	10453	2.65e-26	123	Viruses|Ortervirales|Retroviridae|unclassified Retroviridae|Human endogenous retroviruses|Human endogenous retrovirus K|Human endogenous retrovirus HERV-K(II)
lung09|contig_1611	U37066.1	77.723	202	41	2	1	202	3624	3821	3.35e-36	156	Viruses|Ortervirales|Retroviridae|unclassified Retroviridae|Human endogenous retroviruses|Human endogenous retrovirus
lung09|contig_1615	AB818696.1	91.228	171	15	0	63	233	934	764	1.29e-61	241	Viruses|Ortervirales|Retroviridae|Orthoretrovirinae|Gammaretrovirus|Feline leukemia virus
lung09|contig_1618	AF065698.1	85.393	267	30	4	870	1129	366	102	4.61e-78	297	Viruses|dsDNA viruses, no RNA stage|Herpesvirales|Herpesviridae|Betaherpesvirinae|Cytomegalovirus|Cercopithecine betaherpesvirus 5|Stealth virus 1
lung09|contig_1619	KJ473814.1	82.898	421	71	1	17	436	18795	18375	3.28e-119	432	Viruses|ssRNA viruses|ssRNA positive-strand viruses, no DNA stage|Nidovirales|Coronaviridae|Coronavirinae|Betacoronavirus|Severe acute respiratory syndrome-related coronavirus|SARS coronavirus|BtRs-BetaCoV/HuB2013
lung09|contig_1623	AF067478.1	77.273	154	32	3	15	167	59	210	8.46e-22	109	Viruses|unclassified viruses|Stealth virus 4
lung09|contig_1624	M36117.1	100	112	0	0	192	303	112	1	4.54e-50	203	Viruses|Ortervirales|Retroviridae|Orthoretrovirinae|Alpharetrovirus|Avian leukosis virus|Rous-associated virus type 0
lung09|contig_1626	K01643.1	91.935	124	10	0	473	596	4147	4024	6.93e-43	179	Viruses|Ortervirales|Retroviridae|Orthoretrovirinae|Gammaretrovirus|Feline leukemia virus|Feline sarcoma virus
lung09|contig_1631	KY094066.1	90	150	15	0	1	150	8467	8616	3.97e-50	203	Viruses|dsDNA viruses, no RNA stage|Poxviridae|Chordopoxvirinae|unclassified Chordopoxvirinae|BeAn 58058 virus
lung09|contig_1633	KY094066.1	82.759	261	45	0	715	975	8618	8358	1.92e-69	268	Viruses|dsDNA viruses, no RNA stage|Poxviridae|Chordopoxvirinae|unclassified Chordopoxvirinae|BeAn 58058 virus
lung09|contig_1643	KY094066.1	83.71	221	35	1	1	221	8535	8316	2.37e-59	233	Viruses|dsDNA viruses, no RNA stage|Poxviridae|Chordopoxvirinae|unclassified Chordopoxvirinae|BeAn 58058 virus
lung09|contig_1648	KU746283.1	100	107	0	0	168	274	54	160	2.17e-47	194	Viruses|ssRNA viruses|ssRNA negative-strand viruses|Arenaviridae|Mammarenavirus|Guanarito mammarenavirus
lung09|contig_1651	AF065698.1	73.463	309	34	7	366	636	366	68	7.42e-49	199	Viruses|dsDNA viruses, no RNA stage|Herpesvirales|Herpesviridae|Betaherpesvirinae|Cytomegalovirus|Cercopithecine betaherpesvirus 5|Stealth virus 1
lung09|contig_1653	M10455.1	71.97	132	37	0	267	398	1726	1595	1.74e-10	71.6	Viruses|Ortervirales|Retroviridae|Orthoretrovirinae|Alpharetrovirus|UR2 sarcoma virus
lung09|contig_1656	U27241.1	92.353	170	9	4	728	895	1050	1217	3.63e-59	233	Viruses|Ortervirales|Retroviridae|unclassified Retroviridae|Human endogenous retroviruses|Human endogenous retrovirus
lung09|contig_1680	KY094066.1	85.119	168	24	1	1	167	8485	8318	2.53e-45	187	Viruses|dsDNA viruses, no RNA stage|Poxviridae|Chordopoxvirinae|unclassified Chordopoxvirinae|BeAn 58058 virus
lung09|contig_1684	AB818696.1	77.301	163	37	0	67	229	1481	1643	1.67e-27	127	Viruses|Ortervirales|Retroviridae|Orthoretrovirinae|Gammaretrovirus|Feline leukemia virus
lung09|contig_1685	S69372.1	80.282	142	28	0	22	163	1564	1423	3.82e-28	131	Viruses|Ortervirales|Retroviridae|Orthoretrovirinae|Alpharetrovirus|Avian leukosis virus|Rous-associated virus type 1
lung09|contig_1694	M80675.1	82.09	134	24	0	277	410	1740	1607	1.45e-29	134	Viruses|Ortervirales|Retroviridae|unclassified Retroviridae|AKT8 retrovirus
lung09|contig_1696	KY094066.1	87.156	109	14	0	1	109	8503	8611	1.88e-29	134	Viruses|dsDNA viruses, no RNA stage|Poxviridae|Chordopoxvirinae|unclassified Chordopoxvirinae|BeAn 58058 virus
lung09|contig_1697	KY094066.1	83.828	303	45	2	16	315	8316	8617	2.74e-85	320	Viruses|dsDNA viruses, no RNA stage|Poxviridae|Chordopoxvirinae|unclassified Chordopoxvirinae|BeAn 58058 virus
lung09|contig_1703	AF065689.1	86.29	124	17	0	28	151	318	195	1.06e-32	147	Viruses|dsDNA viruses, no RNA stage|Herpesvirales|Herpesviridae|Betaherpesvirinae|Cytomegalovirus|Cercopithecine betaherpesvirus 5|Stealth virus 1
lung09|contig_1704	AH002364.2	88.591	149	16	1	589	737	269	416	1.11e-45	188	Viruses|dsDNA viruses, no RNA stage|Herpesvirales|Herpesviridae|Gammaherpesvirinae|Lymphocryptovirus|Human gammaherpesvirus 4
lung09|contig_1726	X94741.1	82.979	141	24	0	2538	2678	843	983	1.27e-32	147	Viruses|dsDNA viruses, no RNA stage|Papillomaviridae|Firstpapillomavirinae|Alphapapillomavirus|Alphapapillomavirus 9|Human papillomavirus type 16
lung09|contig_1746	AJ289710.2	90.939	309	16	3	138	435	3509	3202	4.87e-118	428	Viruses|Ortervirales|Retroviridae|unclassified Retroviridae|Human endogenous retroviruses|Human endogenous retrovirus H|HERV-H/env60
lung09|contig_1752	U37066.1	79.866	149	26	1	9	153	3214	3066	3.24e-28	132	Viruses|Ortervirales|Retroviridae|unclassified Retroviridae|Human endogenous retroviruses|Human endogenous retrovirus
lung09|contig_1756	U27241.1	88.189	127	15	0	528	654	1060	1186	1.36e-37	161	Viruses|Ortervirales|Retroviridae|unclassified Retroviridae|Human endogenous retroviruses|Human endogenous retrovirus
lung09|contig_1757	KP317931.1	76.091	527	119	3	2	521	5231	4705	2.68e-102	376	Viruses|ssRNA viruses|ssRNA negative-strand viruses|Mononegavirales|Pneumoviridae|Orthopneumovirus|Human orthopneumovirus
lung09|contig_1759	S52495.1	79.213	356	70	4	70	424	398	46	1.05e-77	295	Viruses|unclassified bacterial viruses|Phage 16
lung09|contig_1768	KY094066.1	84.977	213	28	2	8	220	8422	8630	1.5e-59	235	Viruses|dsDNA viruses, no RNA stage|Poxviridae|Chordopoxvirinae|unclassified Chordopoxvirinae|BeAn 58058 virus
lung09|contig_1778	KY766069.1	87.121	264	32	2	179	441	11150	10888	2.07e-84	316	Viruses|ssRNA viruses|ssRNA positive-strand viruses, no DNA stage|Flaviviridae|Flavivirus|Zika virus
lung09|contig_1784	KY742649.2	80.198	404	58	11	289	681	39410	39802	1.89e-90	338	Viruses|dsDNA viruses, no RNA stage|Caudovirales|Podoviridae|Nonanavirus|unclassified Nonanavirus|Proteus phage VB_PmiS-Isfahan
lung09|contig_1819	K01643.1	88.485	165	19	0	229	393	3833	3669	6.49e-53	212	Viruses|Ortervirales|Retroviridae|Orthoretrovirinae|Gammaretrovirus|Feline leukemia virus|Feline sarcoma virus
lung09|contig_1827	KU143693.1	75.701	107	11	5	636	729	352	456	2.58e-09	68	Viruses|ssRNA viruses|ssRNA negative-strand viruses|Orthomyxoviridae|Alphainfluenzavirus|Influenza A virus|H1N1 subtype|Influenza A virus (A/Brazil/RS-3335/2009(H1N1))
lung09|contig_1832	KY094066.1	87.097	155	19	1	285	439	8316	8469	2.23e-45	187	Viruses|dsDNA viruses, no RNA stage|Poxviridae|Chordopoxvirinae|unclassified Chordopoxvirinae|BeAn 58058 virus
lung09|contig_1836	KT982185.1	86.545	275	36	1	517	790	646	372	6.63e-87	325	Viruses|Ortervirales|Retroviridae|Orthoretrovirinae|Lentivirus|Human immunodeficiency virus 1
lung09|contig_1846	Y17832.2	74.257	101	15	3	1	93	308	211	4.22e-07	62.6	Viruses|Ortervirales|Retroviridae|unclassified Retroviridae|Human endogenous retroviruses|Human endogenous retrovirus K
lung09|contig_1856	S52495.1	80.508	354	66	3	180	533	47	397	2.64e-84	316	Viruses|unclassified bacterial viruses|Phage 16
lung09|contig_1859	KF527229.1	70.779	154	27	6	73	208	421480	421633	7.1e-08	64.4	Viruses|dsDNA viruses, no RNA stage|Mimiviridae|unclassified Mimiviridae|Megavirus chiliensis|Megavirus terra1
lung09|contig_1871	X03711.1	89.091	110	12	0	242	351	1547	1438	1.11e-32	145	Viruses|Ortervirales|Retroviridae|Orthoretrovirinae|Gammaretrovirus|Hardy-Zuckerman feline sarcoma virus|Feline sarcoma virus (STRAIN HARDY-ZUCKERMAN 4)
lung09|contig_1877	AF065689.1	74.336	226	49	7	679	901	491	272	4.77e-26	123	Viruses|dsDNA viruses, no RNA stage|Herpesvirales|Herpesviridae|Betaherpesvirinae|Cytomegalovirus|Cercopithecine betaherpesvirus 5|Stealth virus 1
lung09|contig_1880	U37066.1	81.967	122	22	0	336	457	3812	3691	8.15e-26	122	Viruses|Ortervirales|Retroviridae|unclassified Retroviridae|Human endogenous retroviruses|Human endogenous retrovirus
lung09|contig_1881	AJ511660.1	64.909	1707	514	38	6072	7725	2940	1266	2.83e-73	284	Viruses|Ortervirales|Retroviridae|unclassified Retroviridae|Human endogenous retroviruses|Human endogenous retrovirus|Human endogenous retrovirus 15
lung09|contig_1907	X94741.1	84.146	164	25	1	5	167	975	1138	7.66e-42	176	Viruses|dsDNA viruses, no RNA stage|Papillomaviridae|Firstpapillomavirinae|Alphapapillomavirus|Alphapapillomavirus 9|Human papillomavirus type 16
lung09|contig_1917	MF289414.1	93.865	163	7	2	257	417	12310	12149	9.19e-63	244	Viruses|ssRNA viruses|ssRNA negative-strand viruses|Bunyavirales|Nairoviridae|Orthonairovirus|Crimean-Congo hemorrhagic fever orthonairovirus
lung09|contig_1920	AJ289710.2	90.323	124	12	0	771	894	3205	3328	3.63e-40	170	Viruses|Ortervirales|Retroviridae|unclassified Retroviridae|Human endogenous retroviruses|Human endogenous retrovirus H|HERV-H/env60
lung09|contig_1934	AB047209.1	80.769	104	17	2	416	516	10863	10760	1.57e-16	91.5	Viruses|Ortervirales|Retroviridae|unclassified Retroviridae|Human endogenous retroviruses|Human endogenous retrovirus K|Human endogenous retrovirus HERV-K(I)
lung09|contig_1935	D00735.1	76.966	178	39	2	2196	2372	1042	866	3.01e-27	129	Viruses|dsDNA viruses, no RNA stage|Papillomaviridae|Firstpapillomavirinae|Alphapapillomavirus|Alphapapillomavirus 9|Human papillomavirus type 16
lung09|contig_1954	KY766069.1	69.231	247	28	5	1761	1968	11149	10912	1.07e-25	123	Viruses|ssRNA viruses|ssRNA positive-strand viruses, no DNA stage|Flaviviridae|Flavivirus|Zika virus
lung09|contig_1964	AF065698.1	80.142	141	16	2	459	591	382	246	2.22e-28	131	Viruses|dsDNA viruses, no RNA stage|Herpesvirales|Herpesviridae|Betaherpesvirinae|Cytomegalovirus|Cercopithecine betaherpesvirus 5|Stealth virus 1
lung09|contig_1966	KU746283.1	99.554	224	1	0	165	388	1	224	1.71e-109	399	Viruses|ssRNA viruses|ssRNA negative-strand viruses|Arenaviridae|Mammarenavirus|Guanarito mammarenavirus
lung09|contig_1978	HE984554.1	73.418	158	33	5	204	357	236	84	1.58e-13	82.4	Viruses|dsDNA viruses, no RNA stage|Papillomaviridae|Firstpapillomavirinae|Alphapapillomavirus|Alphapapillomavirus 9|Human papillomavirus type 16
lung09|contig_1997	D00735.1	73.656	186	45	3	448	631	1033	850	8.84e-21	105	Viruses|dsDNA viruses, no RNA stage|Papillomaviridae|Firstpapillomavirinae|Alphapapillomavirus|Alphapapillomavirus 9|Human papillomavirus type 16
lung09|contig_2001	D00486.1	70.504	139	37	3	111	246	19	156	2.97e-06	57.2	Viruses|dsDNA viruses, no RNA stage|Papillomaviridae|Firstpapillomavirinae|Alphapapillomavirus|Alphapapillomavirus 9|Human papillomavirus type 16
lung09|contig_2004	KY094066.1	75.424	118	27	1	1	118	8444	8329	5.53e-13	80.6	Viruses|dsDNA viruses, no RNA stage|Poxviridae|Chordopoxvirinae|unclassified Chordopoxvirinae|BeAn 58058 virus
lung09|contig_2009	AB047209.1	80.159	126	22	1	509	631	778	653	6.12e-23	113	Viruses|Ortervirales|Retroviridae|unclassified Retroviridae|Human endogenous retroviruses|Human endogenous retrovirus K|Human endogenous retrovirus HERV-K(I)
lung09|contig_2010	D00735.1	89	100	10	1	5	103	956	1055	1.58e-27	127	Viruses|dsDNA viruses, no RNA stage|Papillomaviridae|Firstpapillomavirinae|Alphapapillomavirus|Alphapapillomavirus 9|Human papillomavirus type 16
lung09|contig_2012	MF289414.1	89.524	105	9	1	134	236	12253	12149	9.3e-31	138	Viruses|ssRNA viruses|ssRNA negative-strand viruses|Bunyavirales|Nairoviridae|Orthonairovirus|Crimean-Congo hemorrhagic fever orthonairovirus
lung09|contig_2019	AF065698.1	83.214	280	46	1	4	282	92	371	1.26e-75	289	Viruses|dsDNA viruses, no RNA stage|Herpesvirales|Herpesviridae|Betaherpesvirinae|Cytomegalovirus|Cercopithecine betaherpesvirus 5|Stealth virus 1
lung09|contig_2023	MF289414.1	89.147	129	11	2	127	253	12276	12149	6.69e-39	165	Viruses|ssRNA viruses|ssRNA negative-strand viruses|Bunyavirales|Nairoviridae|Orthonairovirus|Crimean-Congo hemorrhagic fever orthonairovirus
lung09|contig_2036	KY094066.1	85.911	291	41	0	58	348	8318	8608	1.43e-91	340	Viruses|dsDNA viruses, no RNA stage|Poxviridae|Chordopoxvirinae|unclassified Chordopoxvirinae|BeAn 58058 virus
lung09|contig_2045	KY094066.1	82.301	113	19	1	2	114	8416	8305	1.58e-22	111	Viruses|dsDNA viruses, no RNA stage|Poxviridae|Chordopoxvirinae|unclassified Chordopoxvirinae|BeAn 58058 virus
lung09|contig_2053	AJ289710.2	93.333	150	9	1	287	436	3211	3359	3.08e-56	223	Viruses|Ortervirales|Retroviridae|unclassified Retroviridae|Human endogenous retroviruses|Human endogenous retrovirus H|HERV-H/env60
lung09|contig_2073	U27241.1	76.238	101	17	2	5	99	1169	1070	1.98e-10	71.6	Viruses|Ortervirales|Retroviridae|unclassified Retroviridae|Human endogenous retroviruses|Human endogenous retrovirus
lung09|contig_2082	S52495.1	76.655	287	64	3	126	410	52	337	8e-51	205	Viruses|unclassified bacterial viruses|Phage 16
lung09|contig_2091	D00735.1	80.469	128	22	1	37	161	1056	929	3.05e-24	116	Viruses|dsDNA viruses, no RNA stage|Papillomaviridae|Firstpapillomavirinae|Alphapapillomavirus|Alphapapillomavirus 9|Human papillomavirus type 16
lung09|contig_2095	KP317931.1	76.452	310	71	2	89	396	5000	5309	2.78e-56	223	Viruses|ssRNA viruses|ssRNA negative-strand viruses|Mononegavirales|Pneumoviridae|Orthopneumovirus|Human orthopneumovirus
lung09|contig_2096	KY094066.1	88.276	145	16	1	1	144	8460	8316	1.46e-43	181	Viruses|dsDNA viruses, no RNA stage|Poxviridae|Chordopoxvirinae|unclassified Chordopoxvirinae|BeAn 58058 virus
lung09|contig_2108	AJ289710.2	94.03	201	11	1	1	200	3406	3206	1.65e-80	306	Viruses|Ortervirales|Retroviridae|unclassified Retroviridae|Human endogenous retroviruses|Human endogenous retrovirus H|HERV-H/env60
lung09|contig_2126	AF001075.1	79.885	174	35	0	99	272	2235	2062	3.34e-36	156	Viruses|Ortervirales|Retroviridae|Orthoretrovirinae|Alpharetrovirus|unclassified Alpharetrovirus|Avian sarcoma virus|Avian sarcoma virus 16
lung09|contig_2128	KY766069.1	79.825	114	22	1	1	113	10966	10853	9.43e-19	98.7	Viruses|ssRNA viruses|ssRNA positive-strand viruses, no DNA stage|Flaviviridae|Flavivirus|Zika virus
lung09|contig_2139	D00735.1	81.818	121	21	1	240	359	1050	930	5.38e-24	116	Viruses|dsDNA viruses, no RNA stage|Papillomaviridae|Firstpapillomavirinae|Alphapapillomavirus|Alphapapillomavirus 9|Human papillomavirus type 16
lung09|contig_2149	KY094066.1	89.844	128	11	1	449	574	8611	8484	2.32e-40	170	Viruses|dsDNA viruses, no RNA stage|Poxviridae|Chordopoxvirinae|unclassified Chordopoxvirinae|BeAn 58058 virus
lung09|contig_2158	KY094066.1	92.308	130	10	0	2195	2324	8616	8487	1.03e-45	190	Viruses|dsDNA viruses, no RNA stage|Poxviridae|Chordopoxvirinae|unclassified Chordopoxvirinae|BeAn 58058 virus
lung09|contig_2159	K01691.1	93.258	178	12	0	200	377	505	328	9.66e-70	268	Viruses|Ortervirales|Retroviridae|Orthoretrovirinae|Gammaretrovirus|Moloney murine sarcoma virus
lung09|contig_2171	KY094066.1	85.05	301	43	1	1662	1960	8616	8316	7.71e-90	338	Viruses|dsDNA viruses, no RNA stage|Poxviridae|Chordopoxvirinae|unclassified Chordopoxvirinae|BeAn 58058 virus
lung09|contig_2177	AF067477.1	73.837	172	39	4	178	345	35	204	1.08e-17	95.1	Viruses|unclassified viruses|Stealth virus 4
lung09|contig_2178	AH002364.2	73.377	154	28	3	1	153	289	430	3.5e-16	91.5	Viruses|dsDNA viruses, no RNA stage|Herpesvirales|Herpesviridae|Gammaherpesvirinae|Lymphocryptovirus|Human gammaherpesvirus 4
lung09|contig_2187	M80675.1	88.372	129	15	0	150	278	1345	1217	7.53e-39	165	Viruses|Ortervirales|Retroviridae|unclassified Retroviridae|AKT8 retrovirus
lung09|contig_2197	D00735.1	78.621	145	20	2	114	258	1056	923	3.41e-26	123	Viruses|dsDNA viruses, no RNA stage|Papillomaviridae|Firstpapillomavirinae|Alphapapillomavirus|Alphapapillomavirus 9|Human papillomavirus type 16
lung09|contig_2203	M10455.1	74.699	166	42	0	329	494	1063	1228	2.07e-22	111	Viruses|Ortervirales|Retroviridae|Orthoretrovirinae|Alpharetrovirus|UR2 sarcoma virus
lung09|contig_2205	AJ289710.2	86.093	151	17	3	1	150	3334	3187	6.32e-40	168	Viruses|Ortervirales|Retroviridae|unclassified Retroviridae|Human endogenous retroviruses|Human endogenous retrovirus H|HERV-H/env60
lung09|contig_2210	X51863.1	82.857	105	18	0	156	260	1048	944	4.82e-22	109	Viruses|Ortervirales|Retroviridae|Orthoretrovirinae|Alpharetrovirus|unclassified Alpharetrovirus|Avian sarcoma virus
lung09|contig_2224	KY094066.1	89.286	140	13	2	3292	3431	8616	8479	9.63e-42	178	Viruses|dsDNA viruses, no RNA stage|Poxviridae|Chordopoxvirinae|unclassified Chordopoxvirinae|BeAn 58058 virus
lung09|contig_2239	K01643.1	80.374	107	21	0	338	444	4153	4259	1.37e-18	98.7	Viruses|Ortervirales|Retroviridae|Orthoretrovirinae|Gammaretrovirus|Feline leukemia virus|Feline sarcoma virus
lung09|contig_2242	AF065724.1	77.692	130	21	1	5	126	157	28	1.8e-21	107	Viruses|dsDNA viruses, no RNA stage|Herpesvirales|Herpesviridae|Betaherpesvirinae|Cytomegalovirus|Cercopithecine betaherpesvirus 5|Stealth virus 1
lung09|contig_2248	AF065698.1	71.939	196	41	3	377	571	92	274	8.66e-21	105	Viruses|dsDNA viruses, no RNA stage|Herpesvirales|Herpesviridae|Betaherpesvirinae|Cytomegalovirus|Cercopithecine betaherpesvirus 5|Stealth virus 1
lung09|contig_2253	KY766069.1	80.357	112	22	0	325	436	10874	10985	2.08e-20	104	Viruses|ssRNA viruses|ssRNA positive-strand viruses, no DNA stage|Flaviviridae|Flavivirus|Zika virus
lung09|contig_2257	KM209255.1	82.09	201	36	0	154	354	3219	3419	1.19e-49	201	Viruses|dsDNA viruses, no RNA stage|Caudovirales|Ackermannviridae|Aglimvirinae|Limestonevirus|unclassified Limestonevirus|Dickeya phage phiDP10.3
lung09|contig_2258	S52495.1	75	352	81	6	52	401	396	50	1.2e-54	217	Viruses|unclassified bacterial viruses|Phage 16
lung09|contig_2265	AB047209.1	77	100	19	2	2	97	10750	10849	1.8e-10	71.6	Viruses|Ortervirales|Retroviridae|unclassified Retroviridae|Human endogenous retroviruses|Human endogenous retrovirus K|Human endogenous retrovirus HERV-K(I)
lung09|contig_2270	AJ289710.2	89.781	137	13	1	2170	2305	3206	3342	5.29e-43	181	Viruses|Ortervirales|Retroviridae|unclassified Retroviridae|Human endogenous retroviruses|Human endogenous retrovirus H|HERV-H/env60
lung09|contig_2275	AB047240.1	86.486	111	15	0	229	339	1701	1811	3.81e-29	132	Viruses|Ortervirales|Retroviridae|unclassified Retroviridae|Human endogenous retroviruses|Human endogenous retrovirus K|Human endogenous retrovirus HERV-K(II)
lung09|contig_2281	AH002364.2	80.952	105	19	1	1	105	371	268	3.37e-18	96.9	Viruses|dsDNA viruses, no RNA stage|Herpesvirales|Herpesviridae|Gammaherpesvirinae|Lymphocryptovirus|Human gammaherpesvirus 4
lung09|contig_2287	M15805.1	93.289	298	20	0	939	1236	552	255	2.26e-123	448	Viruses|Ortervirales|Retroviridae|Orthoretrovirinae|Gammaretrovirus|Feline leukemia virus|Feline sarcoma virus
lung09|contig_2289	KY742649.2	88.435	147	13	3	1	147	39416	39274	3.76e-43	179	Viruses|dsDNA viruses, no RNA stage|Caudovirales|Podoviridae|Nonanavirus|unclassified Nonanavirus|Proteus phage VB_PmiS-Isfahan
lung09|contig_2292	KY094066.1	87.379	103	13	0	409	511	8316	8418	2.17e-27	127	Viruses|dsDNA viruses, no RNA stage|Poxviridae|Chordopoxvirinae|unclassified Chordopoxvirinae|BeAn 58058 virus
lung09|contig_2304	S52495.1	78.758	306	58	4	5	306	96	398	7.71e-64	248	Viruses|unclassified bacterial viruses|Phage 16
lung09|contig_2317	AH002320.2	94.079	152	9	0	88	239	3155	3004	1.63e-59	233	Viruses|Ortervirales|Retroviridae|Orthoretrovirinae|Alpharetrovirus|Rous sarcoma virus
lung09|contig_2318	KY094066.1	85.185	108	16	0	323	430	8616	8509	2.19e-26	123	Viruses|dsDNA viruses, no RNA stage|Poxviridae|Chordopoxvirinae|unclassified Chordopoxvirinae|BeAn 58058 virus
lung09|contig_2322	KY094066.1	91.089	101	9	0	379	479	8611	8511	9.15e-32	141	Viruses|dsDNA viruses, no RNA stage|Poxviridae|Chordopoxvirinae|unclassified Chordopoxvirinae|BeAn 58058 virus
lung09|contig_2324	KM209255.1	86.29	248	32	2	60	306	743	989	1.04e-75	288	Viruses|dsDNA viruses, no RNA stage|Caudovirales|Ackermannviridae|Aglimvirinae|Limestonevirus|unclassified Limestonevirus|Dickeya phage phiDP10.3
lung09|contig_2330	AF065698.1	85.714	119	15	1	1	119	250	366	1.09e-29	136	Viruses|dsDNA viruses, no RNA stage|Herpesvirales|Herpesviridae|Betaherpesvirinae|Cytomegalovirus|Cercopithecine betaherpesvirus 5|Stealth virus 1
lung09|contig_2357	AF191073.1	86.275	204	25	3	132	334	2906	3107	5.52e-59	232	Viruses|dsDNA viruses, no RNA stage|Herpesvirales|Herpesviridae|Betaherpesvirinae|Cytomegalovirus|Cercopithecine betaherpesvirus 5|Stealth virus 1
lung09|contig_2364	K01216.1	76.97	165	35	3	581	744	1793	1955	8.42e-24	116	Viruses|Ortervirales|Retroviridae|Orthoretrovirinae|Alpharetrovirus|Avian leukosis virus|Avian erythroblastosis virus
lung09|contig_2386	KM209255.1	85.944	249	35	0	96	344	5172	4924	6.88e-77	291	Viruses|dsDNA viruses, no RNA stage|Caudovirales|Ackermannviridae|Aglimvirinae|Limestonevirus|unclassified Limestonevirus|Dickeya phage phiDP10.3
lung09|contig_2415	J04169.1	95	140	7	0	277	416	1533	1394	1.48e-55	221	Viruses|Ortervirales|Retroviridae|Orthoretrovirinae|Gammaretrovirus|Murine leukemia virus|unclassified Murine leukemia virus|Cas NS-1 murine leukemia virus
lung09|contig_2422	AB005795.1	90.299	268	25	1	130	397	67	333	1.26e-98	363	Viruses|ssRNA viruses|ssRNA negative-strand viruses|Mononegavirales|Paramyxoviridae|Respirovirus|Murine respirovirus
lung09|contig_2426	KY094066.1	82.5	120	21	0	480	599	8628	8509	1.29e-25	122	Viruses|dsDNA viruses, no RNA stage|Poxviridae|Chordopoxvirinae|unclassified Chordopoxvirinae|BeAn 58058 virus
lung09|contig_2438	KM209277.1	87.356	174	22	0	279	452	571	398	7.58e-54	215	Viruses|dsDNA viruses, no RNA stage|Caudovirales|Ackermannviridae|Aglimvirinae|Limestonevirus|unclassified Limestonevirus|Dickeya phage phiDP23.1
lung09|contig_2493	KY094066.1	86.555	238	27	2	1	234	8559	8323	1.19e-73	280	Viruses|dsDNA viruses, no RNA stage|Poxviridae|Chordopoxvirinae|unclassified Chordopoxvirinae|BeAn 58058 virus
lung09|contig_2506	X00255.1	76.023	171	37	2	122	291	1275	1442	1.03e-24	118	Viruses|Ortervirales|Retroviridae|Orthoretrovirinae|Gammaretrovirus|Feline leukemia virus|Feline sarcoma virus
lung09|contig_2516	AF065698.1	85.556	180	24	2	496	673	371	192	1.6e-49	201	Viruses|dsDNA viruses, no RNA stage|Herpesvirales|Herpesviridae|Betaherpesvirinae|Cytomegalovirus|Cercopithecine betaherpesvirus 5|Stealth virus 1
lung09|contig_2523	KT982185.1	85.311	177	26	0	273	449	647	471	2.98e-50	203	Viruses|Ortervirales|Retroviridae|Orthoretrovirinae|Lentivirus|Human immunodeficiency virus 1
lung09|contig_2542	X12707.1	75	132	33	0	250	381	3984	3853	7.66e-16	89.7	Viruses|Ortervirales|Retroviridae|Orthoretrovirinae|Alpharetrovirus|Avian leukosis virus|Avian erythroblastosis virus
lung09|contig_2560	X94741.1	82.075	106	17	1	2295	2400	1024	1127	1.42e-19	104	Viruses|dsDNA viruses, no RNA stage|Papillomaviridae|Firstpapillomavirinae|Alphapapillomavirus|Alphapapillomavirus 9|Human papillomavirus type 16
lung09|contig_2567	M80675.1	89.262	149	16	0	168	316	1459	1607	1.48e-48	197	Viruses|Ortervirales|Retroviridae|unclassified Retroviridae|AKT8 retrovirus
lung09|contig_2570	K01643.1	92.701	137	10	0	283	419	3460	3324	4.27e-50	203	Viruses|Ortervirales|Retroviridae|Orthoretrovirinae|Gammaretrovirus|Feline leukemia virus|Feline sarcoma virus
lung09|contig_2584	U86698.1	86	100	14	0	531	630	443	344	1.4e-24	118	Viruses|Ortervirales|Retroviridae|unclassified Retroviridae|Human endogenous retroviruses|Human endogenous retrovirus K|Human endogenous retrovirus HML6
lung09|contig_2587	X02963.1	78.237	1645	298	18	235	1860	3034	1431	0	1326	Viruses|Ortervirales|Retroviridae|Orthoretrovirinae|Gammaretrovirus|unclassified Gammaretrovirus|Abelson murine leukemia virus
lung09|contig_2602	S69372.1	79.365	126	26	0	306	431	782	907	2.41e-22	111	Viruses|Ortervirales|Retroviridae|Orthoretrovirinae|Alpharetrovirus|Avian leukosis virus|Rous-associated virus type 1
lung09|contig_2605	KY094066.1	74.815	135	34	0	479	613	8317	8451	1.88e-16	91.5	Viruses|dsDNA viruses, no RNA stage|Poxviridae|Chordopoxvirinae|unclassified Chordopoxvirinae|BeAn 58058 virus
lung09|contig_2641	KY094066.1	83.936	249	38	2	356	603	8321	8568	4.96e-68	262	Viruses|dsDNA viruses, no RNA stage|Poxviridae|Chordopoxvirinae|unclassified Chordopoxvirinae|BeAn 58058 virus
lung09|contig_2653	M15805.1	78.188	298	65	0	184	481	255	552	1.47e-62	244	Viruses|Ortervirales|Retroviridae|Orthoretrovirinae|Gammaretrovirus|Feline leukemia virus|Feline sarcoma virus
lung09|contig_2655	AB047209.1	95.07	284	10	1	130	409	9279	9562	3.98e-124	448	Viruses|Ortervirales|Retroviridae|unclassified Retroviridae|Human endogenous retroviruses|Human endogenous retrovirus K|Human endogenous retrovirus HERV-K(I)
lung09|contig_2658	KY094066.1	86.692	263	33	2	1217	1479	8315	8575	9.63e-82	309	Viruses|dsDNA viruses, no RNA stage|Poxviridae|Chordopoxvirinae|unclassified Chordopoxvirinae|BeAn 58058 virus
lung09|contig_2700	AF065725.1	76.033	121	28	1	2	121	129	249	4.29e-14	84.2	Viruses|dsDNA viruses, no RNA stage|Herpesvirales|Herpesviridae|Betaherpesvirinae|Cytomegalovirus|Cercopithecine betaherpesvirus 5|Stealth virus 1
lung09|contig_2717	D00735.1	78.218	101	22	0	3	103	954	1054	2.3e-14	84.2	Viruses|dsDNA viruses, no RNA stage|Papillomaviridae|Firstpapillomavirinae|Alphapapillomavirus|Alphapapillomavirus 9|Human papillomavirus type 16
lung09|contig_2721	U86698.1	87.64	178	22	0	3	180	265	442	7.81e-56	223	Viruses|Ortervirales|Retroviridae|unclassified Retroviridae|Human endogenous retroviruses|Human endogenous retrovirus K|Human endogenous retrovirus HML6
lung09|contig_2725	KY094066.1	81.081	185	33	1	1	185	8499	8317	1.97e-41	174	Viruses|dsDNA viruses, no RNA stage|Poxviridae|Chordopoxvirinae|unclassified Chordopoxvirinae|BeAn 58058 virus
lung09|contig_2732	KY094066.1	84.314	102	15	1	428	529	8617	8517	6.06e-22	109	Viruses|dsDNA viruses, no RNA stage|Poxviridae|Chordopoxvirinae|unclassified Chordopoxvirinae|BeAn 58058 virus
lung09|contig_2742	EF710626.1	71.429	126	36	0	133	258	84377	84502	5.31e-09	66.2	Viruses|dsDNA viruses, no RNA stage|Polydnaviridae|Bracovirus|unclassified Bracovirus|Cotesia sesamiae bracovirus|Cotesia sesamiae Kitale bracovirus
lung09|contig_2747	D00735.1	88.722	133	14	1	576	707	922	1054	1.08e-39	168	Viruses|dsDNA viruses, no RNA stage|Papillomaviridae|Firstpapillomavirinae|Alphapapillomavirus|Alphapapillomavirus 9|Human papillomavirus type 16
lung09|contig_2750	KY094066.1	89.764	127	11	1	2	126	8478	8604	1.03e-39	168	Viruses|dsDNA viruses, no RNA stage|Poxviridae|Chordopoxvirinae|unclassified Chordopoxvirinae|BeAn 58058 virus
lung09|contig_2751	Y17832.2	83	100	12	4	1636	1731	102	4	9.24e-16	91.5	Viruses|Ortervirales|Retroviridae|unclassified Retroviridae|Human endogenous retroviruses|Human endogenous retrovirus K
lung09|contig_2753	AJ289710.2	89.157	166	15	2	1	166	3365	3203	6.25e-53	212	Viruses|Ortervirales|Retroviridae|unclassified Retroviridae|Human endogenous retroviruses|Human endogenous retrovirus H|HERV-H/env60
lung09|contig_2758	MF289414.1	90.196	102	7	2	239	338	12276	12176	1.13e-29	134	Viruses|ssRNA viruses|ssRNA negative-strand viruses|Bunyavirales|Nairoviridae|Orthonairovirus|Crimean-Congo hemorrhagic fever orthonairovirus
lung09|contig_2759	KY094066.1	82.723	191	33	0	1516	1706	8611	8421	1.77e-47	196	Viruses|dsDNA viruses, no RNA stage|Poxviridae|Chordopoxvirinae|unclassified Chordopoxvirinae|BeAn 58058 virus
lung09|contig_2774	KY094066.1	81.788	302	42	4	590	881	8317	8615	6.31e-76	291	Viruses|dsDNA viruses, no RNA stage|Poxviridae|Chordopoxvirinae|unclassified Chordopoxvirinae|BeAn 58058 virus
lung09|contig_2775	KY094066.1	87.665	227	28	0	2	228	8390	8616	1.61e-74	284	Viruses|dsDNA viruses, no RNA stage|Poxviridae|Chordopoxvirinae|unclassified Chordopoxvirinae|BeAn 58058 virus
lung09|contig_2794	U27241.1	93.75	128	8	0	9	136	1193	1066	6.78e-48	196	Viruses|Ortervirales|Retroviridae|unclassified Retroviridae|Human endogenous retroviruses|Human endogenous retrovirus
lung09|contig_2802	K01100.1	75	192	29	8	304	489	476	654	1.68e-22	111	Viruses|dsDNA viruses, no RNA stage|Polyomaviridae|Betapolyomavirus|Macaca mulatta polyomavirus 1
lung09|contig_2808	KT982185.1	82.517	143	25	0	1	143	372	514	1.15e-32	145	Viruses|Ortervirales|Retroviridae|Orthoretrovirinae|Lentivirus|Human immunodeficiency virus 1
lung09|contig_2832	KP317931.1	70.256	195	58	0	181	375	5312	5118	1.15e-16	91.5	Viruses|ssRNA viruses|ssRNA negative-strand viruses|Mononegavirales|Pneumoviridae|Orthopneumovirus|Human orthopneumovirus
lung09|contig_2843	V01170.1	89.041	146	16	0	96	241	1774	1919	4.83e-47	192	Viruses|Ortervirales|Retroviridae|Orthoretrovirinae|Alpharetrovirus|Y73 sarcoma virus
lung09|contig_2857	KY094066.1	86.78	295	36	1	134	428	8324	8615	8.46e-96	354	Viruses|dsDNA viruses, no RNA stage|Poxviridae|Chordopoxvirinae|unclassified Chordopoxvirinae|BeAn 58058 virus
lung09|contig_2859	AH002364.2	78.788	132	26	2	1	130	401	270	8.91e-21	105	Viruses|dsDNA viruses, no RNA stage|Herpesvirales|Herpesviridae|Gammaherpesvirinae|Lymphocryptovirus|Human gammaherpesvirus 4
lung09|contig_2861	M10455.1	83.186	113	19	0	211	323	1292	1404	1.29e-24	118	Viruses|Ortervirales|Retroviridae|Orthoretrovirinae|Alpharetrovirus|UR2 sarcoma virus
lung09|contig_2871	KU159182.1	86.792	106	13	1	234	339	5156	5260	1.32e-26	125	Viruses|Ortervirales|Retroviridae|Orthoretrovirinae|Alpharetrovirus|Avian leukosis virus|Avian leukosis and sarcoma virus
lung09|contig_2873	KY094066.1	87.831	189	21	2	3	189	8428	8616	6.4e-58	230	Viruses|dsDNA viruses, no RNA stage|Poxviridae|Chordopoxvirinae|unclassified Chordopoxvirinae|BeAn 58058 virus
lung09|contig_2880	S69372.1	85.294	102	15	0	145	246	905	1006	3.32e-24	116	Viruses|Ortervirales|Retroviridae|Orthoretrovirinae|Alpharetrovirus|Avian leukosis virus|Rous-associated virus type 1
lung09|contig_2885	KY094066.1	87.5	120	15	0	685	804	8611	8492	1.09e-33	149	Viruses|dsDNA viruses, no RNA stage|Poxviridae|Chordopoxvirinae|unclassified Chordopoxvirinae|BeAn 58058 virus
lung09|contig_2890	X03711.1	95.575	113	5	0	369	481	2153	2041	1.69e-43	181	Viruses|Ortervirales|Retroviridae|Orthoretrovirinae|Gammaretrovirus|Hardy-Zuckerman feline sarcoma virus|Feline sarcoma virus (STRAIN HARDY-ZUCKERMAN 4)
lung09|contig_2892	AF228933.1	87.037	108	14	0	1	108	457	564	6.39e-29	132	Viruses|Ortervirales|Retroviridae|Orthoretrovirinae|Deltaretrovirus|Primate T-lymphotropic virus 1|Human T-cell leukemia virus type I
lung09|contig_2911	U27241.1	92.593	135	10	0	4	138	1191	1057	4.18e-49	199	Viruses|Ortervirales|Retroviridae|unclassified Retroviridae|Human endogenous retroviruses|Human endogenous retrovirus
lung09|contig_2918	U86698.1	90.323	186	17	1	309	493	439	254	7.48e-65	251	Viruses|Ortervirales|Retroviridae|unclassified Retroviridae|Human endogenous retroviruses|Human endogenous retrovirus K|Human endogenous retrovirus HML6
lung09|contig_2920	AF067477.1	76.585	205	42	4	1	204	27	226	1.29e-31	141	Viruses|unclassified viruses|Stealth virus 4
lung09|contig_2922	U86698.1	86.413	184	24	1	4	186	256	439	1.08e-53	215	Viruses|Ortervirales|Retroviridae|unclassified Retroviridae|Human endogenous retroviruses|Human endogenous retrovirus K|Human endogenous retrovirus HML6
lung09|contig_2930	KY094066.1	87.234	141	16	2	5	144	8474	8613	2.26e-39	167	Viruses|dsDNA viruses, no RNA stage|Poxviridae|Chordopoxvirinae|unclassified Chordopoxvirinae|BeAn 58058 virus
lung09|contig_2937	AB005795.1	90.975	277	25	0	114	390	1417	1141	1.08e-105	387	Viruses|ssRNA viruses|ssRNA negative-strand viruses|Mononegavirales|Paramyxoviridae|Respirovirus|Murine respirovirus
lung09|contig_2962	HE984519.1	82.524	103	15	2	321	422	124	224	8.53e-19	98.7	Viruses|dsDNA viruses, no RNA stage|Papillomaviridae|Firstpapillomavirinae|Alphapapillomavirus|Alphapapillomavirus 9|Human papillomavirus type 16
lung09|contig_2980	X03711.1	90.769	130	12	0	251	380	1917	1788	1.11e-43	181	Viruses|Ortervirales|Retroviridae|Orthoretrovirinae|Gammaretrovirus|Hardy-Zuckerman feline sarcoma virus|Feline sarcoma virus (STRAIN HARDY-ZUCKERMAN 4)
lung09|contig_2988	AJ289710.2	91.018	167	15	0	612	778	3205	3371	3.14e-59	233	Viruses|Ortervirales|Retroviridae|unclassified Retroviridae|Human endogenous retroviruses|Human endogenous retrovirus H|HERV-H/env60
lung09|contig_2994	D00735.1	77.143	105	21	3	91	193	930	1033	2.64e-10	71.6	Viruses|dsDNA viruses, no RNA stage|Papillomaviridae|Firstpapillomavirinae|Alphapapillomavirus|Alphapapillomavirus 9|Human papillomavirus type 16
lung09|contig_3004	AF191073.1	70.073	137	39	2	287	422	1111	976	3e-06	57.2	Viruses|dsDNA viruses, no RNA stage|Herpesvirales|Herpesviridae|Betaherpesvirinae|Cytomegalovirus|Cercopithecine betaherpesvirus 5|Stealth virus 1
lung09|contig_3008	AF065698.1	90.58	138	10	2	1	137	230	365	1.4e-44	185	Viruses|dsDNA viruses, no RNA stage|Herpesvirales|Herpesviridae|Betaherpesvirinae|Cytomegalovirus|Cercopithecine betaherpesvirus 5|Stealth virus 1
lung09|contig_3009	AB047240.1	75.424	118	23	3	352	464	585	469	1.09e-11	75.2	Viruses|Ortervirales|Retroviridae|unclassified Retroviridae|Human endogenous retroviruses|Human endogenous retrovirus K|Human endogenous retrovirus HERV-K(II)
lung09|contig_3012	AJ289710.2	88.506	174	17	1	318	488	3203	3376	3.53e-56	223	Viruses|Ortervirales|Retroviridae|unclassified Retroviridae|Human endogenous retroviruses|Human endogenous retrovirus H|HERV-H/env60
lung09|contig_3028	KY094066.1	85.878	262	36	1	639	899	8616	8355	8.56e-80	302	Viruses|dsDNA viruses, no RNA stage|Poxviridae|Chordopoxvirinae|unclassified Chordopoxvirinae|BeAn 58058 virus
lung09|contig_3047	KY094066.1	84.859	284	43	0	1398	1681	8604	8321	2.87e-84	318	Viruses|dsDNA viruses, no RNA stage|Poxviridae|Chordopoxvirinae|unclassified Chordopoxvirinae|BeAn 58058 virus
lung09|contig_3053	AB047240.1	80.189	106	20	1	4	108	485	590	1.31e-16	93.3	Viruses|Ortervirales|Retroviridae|unclassified Retroviridae|Human endogenous retroviruses|Human endogenous retrovirus K|Human endogenous retrovirus HERV-K(II)
lung09|contig_3054	S52495.1	78.31	355	74	3	47	401	47	398	4.22e-74	282	Viruses|unclassified bacterial viruses|Phage 16
[truncated: 1,558 more rows]
